# Supplementary material for: The Molecular and Neuropathological Consequences of Genetic Risk for Alzheimer's Dementia
Source: Front Neurosci. 2018 Oct 8;12:699. doi: 10.3389/fnins.2018.00699 (PMC6187226; doi:10.3389/fnins.2018.00699)
Supplement: Supplementary file 2 [file Table_2.xlsx]

## Sheet: TableS2
Supplementary Table2: Trait descriptions
Large category	Sub category	Variable name	Short description	Internal name	Detailed description	N
Clinical phenotype	Clinical Diagnosis	Major depressive disorder	Diagnosis of major depressive disorder made by clinician based on clinical review	cesdsum_lv	https://www.radc.rush.edu/docs/var/detail.htm?category=Depression&variable=r_depres	1268
Clinical phenotype	Clinical Diagnosis	Alzheimer's Dementia	Diagnosis of Alzheimer's dementia made by clinician	cogdx_ad	https://www.radc.rush.edu/docs/var/detail.htm?category=Clinical%20Diagnosis&subcategory=Final%20consensus%20diagnosis&variable=cogdx	1161
Clinical phenotype	Clinical Diagnosis	Stroke	Diagnosis of stroke made by clinician	r_stroke_lv	https://www.radc.rush.edu/docs/var/detail.htm?category=Clinical%20Diagnosis&subcategory=Stroke&variable=r_stroke	1266
Clinical phenotype	Cognitive Decline	Episodic memory	Estimated slope from random effects model for episodic memory	cognep_random_slope	https://www.radc.rush.edu/docs/var/detail.htm?category=Cognition&subcategory=Estimated%20slopes&variable=cognep_random_slope	1198
Clinical phenotype	Cognitive Decline	Global cognition	Estimated slope from random effects model for global cognition	cogng_random_slope	https://www.radc.rush.edu/docs/var/detail.htm?category=Cognition&subcategory=Estimated+slopes&variable=cogng_random_slope	1200
Clinical phenotype	Cognitive Decline	Perceptual orientation	Estimated slope from random effects model for perceptual orientation	cognpo_random_slope	https://www.radc.rush.edu/docs/var/detail.htm?category=Cognition&subcategory=Estimated%20slopes&variable=cognpo_random_slope	1175
Clinical phenotype	Cognitive Decline	Perceptual speed	Estimated slope from random effects model for perceptual speed	cognps_random_slope	https://www.radc.rush.edu/docs/var/detail.htm?category=Cognition&subcategory=Estimated%20slopes&variable=cognps_random_slope	1176
Clinical phenotype	Cognitive Decline	Semantic memory	Estimated slope from random effects model for semantic memory	cognse_random_slope	https://www.radc.rush.edu/docs/var/detail.htm?category=Cognition&subcategory=Estimated%20slopes&variable=cognse_random_slope	1184
Clinical phenotype	Cognitive Decline	Working memory	Estimated slope from random effects model for working memory	cognwo_random_slope	https://www.radc.rush.edu/docs/var/detail.htm?category=Cognition&subcategory=Estimated%20slopes&variable=cognwo_random_slope	1200
Clinical phenotype	Lifestyle,Personality	Conscientiousness	Conscientiousness from NEO Five-Factor Inventory - Sum of 12 items	conscientiousness	https://www.radc.rush.edu/docs/var/detail.htm?category=Affect%20and%20Personality&subcategory=NEO&variable=conscientiousness	869
Clinical phenotype	Lifestyle,Personality	Early life socioeconomic status	Early life socioeconomic status - Average of 3 items	early_hh_ses	https://www.radc.rush.edu/docs/var/detail.htm?category=SES%20and%20Cognitive%20Resources&subcategory=SES&variable=early_hh_ses	1249
Clinical phenotype	Lifestyle,Personality	Cognitively stimulating activity	Frequency of participation in cognitively stimulating activity in late life - Average of 7 items	late_life_cogact_freq_lv	https://www.radc.rush.edu/docs/var/detail.htm?category=Lifestyle&subcategory=Cognitive%20activity&variable=late_life_cogact_freq	639
Clinical phenotype	Lifestyle,Personality	Neuroticism	Neuroticism from NEO Five-Factor Inventory - Sum of 12 items	neuroticism_12	https://www.radc.rush.edu/docs/var/detail.htm?category=Affect%20and%20Personality&subcategory=NEO&variable=neuroticism_12	1100
Clinical phenotype	Lifestyle,Personality	Past cognitive activity	Cognitive activity average for past age periods	past_cogact_freq	https://www.radc.rush.edu/docs/var/detail.htm?category=Lifestyle&subcategory=Cognitive%20activity&variable=ma_adult_cogact_freq, https://www.radc.rush.edu/docs/var/detail.htm?category=Lifestyle&subcategory=Cognitive%20activity&variable=ya_adult_cogact_freq, https://www.radc.rush.edu/docs/var/detail.htm?category=Lifestyle&subcategory=Cognitive%20activity&variable=chd_cogact_freq	554
Clinical phenotype	Lifestyle,Personality	Purpose in life	Sense of purpose in life	purpose_total_lv	https://www.radc.rush.edu/docs/var/detail.htm?category=Well-being&variable=purpose_total	598
Clinical phenotype	Lifestyle,Personality	Size of social network	Size of social network based on the number of children, family, and friends seen at least once a month	soc_net_lv	https://www.radc.rush.edu/docs/var/detail.htm?category=Lifestyle&subcategory=Social%20engagement&variable=soc_net	1263
Clinical phenotype	Lifestyle,Personality	Loneliness	Perceived social isolation (loneliness)	social_isolation_lv	https://www.radc.rush.edu/docs/var/detail.htm?category=Lifestyle&subcategory=Social%20engagement&variable=social_isolation	597
Clinical phenotype	Medical Conditions	Cancer	Medical Conditions - cancer - ever	cancer_ever	https://www.radc.rush.edu/docs/var/detail.htm?category=Medical%20Conditions&subcategory=Cancer&variable=cancer_bl	1271
Clinical phenotype	Medical Conditions	Congestive heart failure	Medical Conditions - congestive heart failure - ever	chf_ever	https://www.radc.rush.edu/docs/var/detail.htm?category=Medical%20Conditions&subcategory=Vascular&variable=chf_cum	483
Clinical phenotype	Medical Conditions	Claudication	Medical conditions - claudication - ever	claudication_ever	https://www.radc.rush.edu/docs/var/detail.htm?category=Medical%20Conditions&subcategory=Vascular&variable=claudication_cum	1266
Clinical phenotype	Medical Conditions	Diastolic blood pressure	Diastolic blood pressure - Average of 3 readings	dbp_avg_lv	https://www.radc.rush.edu/docs/var/detail.htm?category=Medical%20Conditions&subcategory=Blood%20pressure&variable=dbp_avg	1267
Clinical phenotype	Medical Conditions	Diabetes	Self-reported history of diabetes	dm_cum_lv	https://www.radc.rush.edu/docs/var/detail.htm?category=Medical%20Conditions&subcategory=Diabetes&variable=dm_cum	1270
Clinical phenotype	Medical Conditions	Falls	Falls over the past year, self-reported	falls_yn_lv	https://www.radc.rush.edu/docs/var/detail.htm?category=Medical%20Conditions&subcategory=Falls&variable=falls_yn	639
Clinical phenotype	Medical Conditions	Head injury with loss of consciousness	Medical History - Head injury with loss of consciousness - ever	headinjrloc_ever	https://www.radc.rush.edu/docs/var/detail.htm?category=Medical%20Conditions&subcategory=Head%20injury&variable=headinjrloc_bl	1270
Clinical phenotype	Medical Conditions	Heart attack	Medical Conditions - heart - ever	heart_ever	https://www.radc.rush.edu/docs/var/detail.htm?category=Medical%20Conditions&subcategory=Vascular&variable=heart_cum	1271
Clinical phenotype	Medical Conditions	Hypertension	Self-reported history of hypertension	hypertension_cum_lv	https://www.radc.rush.edu/docs/var/detail.htm?category=Medical%20Conditions&subcategory=Blood%20pressure&variable=hypertension_cum	1271
Clinical phenotype	Medical Conditions	Chronic medical conditions	Chronic medical conditions - Sum of 7 items	med_con_sum_now_lv	https://www.radc.rush.edu/docs/var/detail.htm?category=Medical%20Conditions&subcategory=Summary%20measures&variable=med_con_sum_now	1271
Clinical phenotype	Medical Conditions	Systolic blood pressure	Systolic blood pressure - Average of 3 readings	sbp_avg_lv	https://www.radc.rush.edu/docs/var/detail.htm?category=Medical%20Conditions&subcategory=Blood%20pressure&variable=sbp_avg	1267
Clinical phenotype	Medical Conditions	Thyroid disease	Medical Conditons - thyroid disease - ever	thyroid_ever	https://www.radc.rush.edu/docs/var/detail.htm?category=Medical%20Conditions&subcategory=Thyroid&variable=thyroid_bl	1271
Clinical phenotype	Medical Conditions	Cumulative vascular disease burden	Cumulative vascular disease burden - Average of 3 items (ROS/MAP/MARS)	vasc_3dis_sum_lv	https://www.radc.rush.edu/docs/var/detail.htm?category=Medical%20Conditions&subcategory=Vascular&variable=vasc_3dis_sum	1270
Clinical phenotype	Medical Conditions	Cumulative vascular disease risk factors	Cumulative vascular disease risk factors - Average of 3 items	vasc_risks_sum_lv	https://www.radc.rush.edu/docs/var/detail.htm?category=Medical%20Conditions&subcategory=Vascular&variable=vasc_risks_sum	1270
Brain pathology	Pathology	Amyloid	Overall amyloid level - Mean of 8 brain regions	amyloid	https://www.radc.rush.edu/docs/var/detail.htm?category=Pathology&subcategory=Beta-Amyloid&variable=amyloid	1252
Brain pathology	Pathology	Arteriolosclerosis	Arteriolosclerosis - 4 stages	arteriol_scler	https://www.radc.rush.edu/docs/var/detail.htm?category=Pathology&subcategory=Vascular%20-%20General%20measures&variable=arteriol_scler	1261
Brain pathology	Pathology	Cerebral amyloid angiopathy	Cerebral amyloid angiopathy - 4 stages	caa_4gp	https://www.radc.rush.edu/docs/var/detail.htm?category=Pathology&subcategory=Vascular%20-%20General%20measures&variable=caa_4gp	1237
Brain pathology	Pathology	Gross cerebral infarctions	Cerebral Infarctions - Binary - Gross-Chronic-Any Location	ci_num2_gct	https://www.radc.rush.edu/docs/var/detail.htm?category=Pathology&subcategory=Vascular%20-%20Infarcts%20(Presence%20of)&variable=ci_num2_gct	1272
Brain pathology	Pathology	Micro cerebral infarctions	Cerebral Infarctions - Binary - Micro-Chronic-Any Location	ci_num2_mct	https://www.radc.rush.edu/docs/var/detail.htm?category=Pathology&subcategory=Vascular%20-%20Infarcts%20(Presence%20of)&variable=ci_num2_mct	1272
Brain pathology	Pathology	Cerebral atherosclerosis	Cerebral Atherosclerosis Rating - 4 levels (None - severe)	cvda_4gp2	https://www.radc.rush.edu/docs/var/detail.htm?category=Pathology&subcategory=Vascular%20-%20General%20measures&variable=cvda_4gp2	1264
Brain pathology	Pathology	Lewy body disease	Pathologic diagnosis of Lewy body diseases - 4 stages	dlbdx	https://www.radc.rush.edu/docs/var/detail.htm?category=Pathology&subcategory=Lewy%20body/PD&variable=dlbdx	1233
Brain pathology	Pathology	Hippocampal sclerosis	Definite presence of typical hippocampal sclerosis	hspath_typ	https://www.radc.rush.edu/docs/var/detail.htm?category=Pathology&subcategory=Hippocampal%20sclerosis&variable=hspath_typ	1263
Brain pathology	Pathology	Neurofibrillary tangles	Neurofibrillary tangle summary based on 5 regions	nft	https://www.radc.rush.edu/docs/var/detail.htm?category=Pathology&subcategory=PHF%20tau%20tangles&variable=nft	1271
Brain pathology	Pathology	Diffuse plaques	Diffuse plaque summary based on 5 regions	plaq_d	https://www.radc.rush.edu/docs/var/detail.htm?category=Pathology&subcategory=Beta-Amyloid&variable=plaq_d	1271
Brain pathology	Pathology	Neuritic plaques	Neuritic plaque summary based on 5 regions	plaq_n	https://www.radc.rush.edu/docs/var/detail.htm?category=Pathology&subcategory=Beta-Amyloid&variable=plaq_n	1271
Brain pathology	Pathology	Tangle density	Tangle density - Mean of 8 brain regions	tangles	https://www.radc.rush.edu/docs/var/detail.htm?category=Pathology&subcategory=PHF%20tau%20tangles&variable=tangles	1248
Brain pathology	Pathology	TDP-43	TDP-43, 6 region severity summary	tdp_cs_6reg	Wilson, R. S., Yu, L., Trojanowski, J. Q., Chen, E.-Y., Boyle, P. A., Bennett, D. A., et al. TDP-43 pathology, cognitive decline, and dementia in old age. JAMA Neurol (2013) 70, 1418–24. doi:10.1001/jamaneurol.2013.3961.	1057
Omics in DLPFC	Micro RNA	let.7a	hsa-let-7a	miRNA_hsa.let.7a	https://www.synapse.org/#!Synapse:syn3387325	655
Omics in DLPFC	Micro RNA	let.7b	hsa-let-7b	miRNA_hsa.let.7b	https://www.synapse.org/#!Synapse:syn3387325	655
Omics in DLPFC	Micro RNA	let.7c	hsa-let-7c	miRNA_hsa.let.7c	https://www.synapse.org/#!Synapse:syn3387325	655
Omics in DLPFC	Micro RNA	let.7d	hsa-let-7d	miRNA_hsa.let.7d	https://www.synapse.org/#!Synapse:syn3387325	655
Omics in DLPFC	Micro RNA	let.7e	hsa-let-7e	miRNA_hsa.let.7e	https://www.synapse.org/#!Synapse:syn3387325	655
Omics in DLPFC	Micro RNA	let.7f	hsa-let-7f	miRNA_hsa.let.7f	https://www.synapse.org/#!Synapse:syn3387325	655
Omics in DLPFC	Micro RNA	let.7g	hsa-let-7g	miRNA_hsa.let.7g	https://www.synapse.org/#!Synapse:syn3387325	655
Omics in DLPFC	Micro RNA	let.7i	hsa-let-7i	miRNA_hsa.let.7i	https://www.synapse.org/#!Synapse:syn3387325	655
Omics in DLPFC	Micro RNA	miR1	hsa-miR-1	miRNA_hsa.miR.1	https://www.synapse.org/#!Synapse:syn3387325	655
Omics in DLPFC	Micro RNA	miR100	hsa-miR-100	miRNA_hsa.miR.100	https://www.synapse.org/#!Synapse:syn3387325	655
Omics in DLPFC	Micro RNA	miR101	hsa-miR-101	miRNA_hsa.miR.101	https://www.synapse.org/#!Synapse:syn3387325	655
Omics in DLPFC	Micro RNA	miR103	hsa-miR-103	miRNA_hsa.miR.103	https://www.synapse.org/#!Synapse:syn3387325	655
Omics in DLPFC	Micro RNA	miR106a_miR17	hsa-miR-106a;hsa-miR-17	miRNA_hsa.miR.106a_hsa.miR.17	https://www.synapse.org/#!Synapse:syn3387325	655
Omics in DLPFC	Micro RNA	miR106b	hsa-miR-106b	miRNA_hsa.miR.106b	https://www.synapse.org/#!Synapse:syn3387325	655
Omics in DLPFC	Micro RNA	miR107	hsa-miR-107	miRNA_hsa.miR.107	https://www.synapse.org/#!Synapse:syn3387325	655
Omics in DLPFC	Micro RNA	miR10a	hsa-miR-10a	miRNA_hsa.miR.10a	https://www.synapse.org/#!Synapse:syn3387325	655
Omics in DLPFC	Micro RNA	miR10b	hsa-miR-10b	miRNA_hsa.miR.10b	https://www.synapse.org/#!Synapse:syn3387325	655
Omics in DLPFC	Micro RNA	miR1180	hsa-miR-1180	miRNA_hsa.miR.1180	https://www.synapse.org/#!Synapse:syn3387325	655
Omics in DLPFC	Micro RNA	miR1185	hsa-miR-1185	miRNA_hsa.miR.1185	https://www.synapse.org/#!Synapse:syn3387325	655
Omics in DLPFC	Micro RNA	miR1206	hsa-miR-1206	miRNA_hsa.miR.1206	https://www.synapse.org/#!Synapse:syn3387325	655
Omics in DLPFC	Micro RNA	miR122	hsa-miR-122	miRNA_hsa.miR.122	https://www.synapse.org/#!Synapse:syn3387325	655
Omics in DLPFC	Micro RNA	miR1225.3p	hsa-miR-1225-3p	miRNA_hsa.miR.1225.3p	https://www.synapse.org/#!Synapse:syn3387325	655
Omics in DLPFC	Micro RNA	miR124	hsa-miR-124	miRNA_hsa.miR.124	https://www.synapse.org/#!Synapse:syn3387325	655
Omics in DLPFC	Micro RNA	miR1246	hsa-miR-1246	miRNA_hsa.miR.1246	https://www.synapse.org/#!Synapse:syn3387325	655
Omics in DLPFC	Micro RNA	miR1248	hsa-miR-1248	miRNA_hsa.miR.1248	https://www.synapse.org/#!Synapse:syn3387325	655
Omics in DLPFC	Micro RNA	miR125a.3p	hsa-miR-125a-3p	miRNA_hsa.miR.125a.3p	https://www.synapse.org/#!Synapse:syn3387325	655
Omics in DLPFC	Micro RNA	miR125a.5p	hsa-miR-125a-5p	miRNA_hsa.miR.125a.5p	https://www.synapse.org/#!Synapse:syn3387325	655
Omics in DLPFC	Micro RNA	miR125b	hsa-miR-125b	miRNA_hsa.miR.125b	https://www.synapse.org/#!Synapse:syn3387325	655
Omics in DLPFC	Micro RNA	miR126	hsa-miR-126	miRNA_hsa.miR.126	https://www.synapse.org/#!Synapse:syn3387325	655
Omics in DLPFC	Micro RNA	miR1260	hsa-miR-1260	miRNA_hsa.miR.1260	https://www.synapse.org/#!Synapse:syn3387325	655
Omics in DLPFC	Micro RNA	miR1266	hsa-miR-1266	miRNA_hsa.miR.1266	https://www.synapse.org/#!Synapse:syn3387325	655
Omics in DLPFC	Micro RNA	miR127.3p	hsa-miR-127-3p	miRNA_hsa.miR.127.3p	https://www.synapse.org/#!Synapse:syn3387325	655
Omics in DLPFC	Micro RNA	miR1275	hsa-miR-1275	miRNA_hsa.miR.1275	https://www.synapse.org/#!Synapse:syn3387325	655
Omics in DLPFC	Micro RNA	miR128	hsa-miR-128	miRNA_hsa.miR.128	https://www.synapse.org/#!Synapse:syn3387325	655
Omics in DLPFC	Micro RNA	miR1283	hsa-miR-1283	miRNA_hsa.miR.1283	https://www.synapse.org/#!Synapse:syn3387325	655
Omics in DLPFC	Micro RNA	miR1286	hsa-miR-1286	miRNA_hsa.miR.1286	https://www.synapse.org/#!Synapse:syn3387325	655
Omics in DLPFC	Micro RNA	miR129.3p	hsa-miR-129-3p	miRNA_hsa.miR.129.3p	https://www.synapse.org/#!Synapse:syn3387325	655
Omics in DLPFC	Micro RNA	miR129.5p	hsa-miR-129-5p	miRNA_hsa.miR.129.5p	https://www.synapse.org/#!Synapse:syn3387325	655
Omics in DLPFC	Micro RNA	miR1297	hsa-miR-1297	miRNA_hsa.miR.1297	https://www.synapse.org/#!Synapse:syn3387325	655
Omics in DLPFC	Micro RNA	miR1299	hsa-miR-1299	miRNA_hsa.miR.1299	https://www.synapse.org/#!Synapse:syn3387325	655
Omics in DLPFC	Micro RNA	miR1305	hsa-miR-1305	miRNA_hsa.miR.1305	https://www.synapse.org/#!Synapse:syn3387325	655
Omics in DLPFC	Micro RNA	miR1308	hsa-miR-1308	miRNA_hsa.miR.1308	https://www.synapse.org/#!Synapse:syn3387325	655
Omics in DLPFC	Micro RNA	miR130b	hsa-miR-130b	miRNA_hsa.miR.130b	https://www.synapse.org/#!Synapse:syn3387325	655
Omics in DLPFC	Micro RNA	miR132	hsa-miR-132	miRNA_hsa.miR.132	https://www.synapse.org/#!Synapse:syn3387325	655
Omics in DLPFC	Micro RNA	miR133a	hsa-miR-133a	miRNA_hsa.miR.133a	https://www.synapse.org/#!Synapse:syn3387325	655
Omics in DLPFC	Micro RNA	miR133b	hsa-miR-133b	miRNA_hsa.miR.133b	https://www.synapse.org/#!Synapse:syn3387325	655
Omics in DLPFC	Micro RNA	miR135a	hsa-miR-135a	miRNA_hsa.miR.135a	https://www.synapse.org/#!Synapse:syn3387325	655
Omics in DLPFC	Micro RNA	miR135b	hsa-miR-135b	miRNA_hsa.miR.135b	https://www.synapse.org/#!Synapse:syn3387325	655
Omics in DLPFC	Micro RNA	miR136	hsa-miR-136	miRNA_hsa.miR.136	https://www.synapse.org/#!Synapse:syn3387325	655
Omics in DLPFC	Micro RNA	miR137	hsa-miR-137	miRNA_hsa.miR.137	https://www.synapse.org/#!Synapse:syn3387325	655
Omics in DLPFC	Micro RNA	miR138	hsa-miR-138	miRNA_hsa.miR.138	https://www.synapse.org/#!Synapse:syn3387325	655
Omics in DLPFC	Micro RNA	miR139.5p	hsa-miR-139-5p	miRNA_hsa.miR.139.5p	https://www.synapse.org/#!Synapse:syn3387325	655
Omics in DLPFC	Micro RNA	miR140.3p	hsa-miR-140-3p	miRNA_hsa.miR.140.3p	https://www.synapse.org/#!Synapse:syn3387325	655
Omics in DLPFC	Micro RNA	miR140.5p	hsa-miR-140-5p	miRNA_hsa.miR.140.5p	https://www.synapse.org/#!Synapse:syn3387325	655
Omics in DLPFC	Micro RNA	miR142.3p	hsa-miR-142-3p	miRNA_hsa.miR.142.3p	https://www.synapse.org/#!Synapse:syn3387325	655
Omics in DLPFC	Micro RNA	miR142.5p	hsa-miR-142-5p	miRNA_hsa.miR.142.5p	https://www.synapse.org/#!Synapse:syn3387325	655
Omics in DLPFC	Micro RNA	miR143	hsa-miR-143	miRNA_hsa.miR.143	https://www.synapse.org/#!Synapse:syn3387325	655
Omics in DLPFC	Micro RNA	miR144	hsa-miR-144	miRNA_hsa.miR.144	https://www.synapse.org/#!Synapse:syn3387325	655
Omics in DLPFC	Micro RNA	miR145	hsa-miR-145	miRNA_hsa.miR.145	https://www.synapse.org/#!Synapse:syn3387325	655
Omics in DLPFC	Micro RNA	miR146a	hsa-miR-146a	miRNA_hsa.miR.146a	https://www.synapse.org/#!Synapse:syn3387325	655
Omics in DLPFC	Micro RNA	miR146b.5p	hsa-miR-146b-5p	miRNA_hsa.miR.146b.5p	https://www.synapse.org/#!Synapse:syn3387325	655
Omics in DLPFC	Micro RNA	miR148a	hsa-miR-148a	miRNA_hsa.miR.148a	https://www.synapse.org/#!Synapse:syn3387325	655
Omics in DLPFC	Micro RNA	miR148b	hsa-miR-148b	miRNA_hsa.miR.148b	https://www.synapse.org/#!Synapse:syn3387325	655
Omics in DLPFC	Micro RNA	miR149	hsa-miR-149	miRNA_hsa.miR.149	https://www.synapse.org/#!Synapse:syn3387325	655
Omics in DLPFC	Micro RNA	miR150	hsa-miR-150	miRNA_hsa.miR.150	https://www.synapse.org/#!Synapse:syn3387325	655
Omics in DLPFC	Micro RNA	miR151.3p	hsa-miR-151-3p	miRNA_hsa.miR.151.3p	https://www.synapse.org/#!Synapse:syn3387325	655
Omics in DLPFC	Micro RNA	miR151.5p	hsa-miR-151-5p	miRNA_hsa.miR.151.5p	https://www.synapse.org/#!Synapse:syn3387325	655
Omics in DLPFC	Micro RNA	miR152	hsa-miR-152	miRNA_hsa.miR.152	https://www.synapse.org/#!Synapse:syn3387325	655
Omics in DLPFC	Micro RNA	miR153	hsa-miR-153	miRNA_hsa.miR.153	https://www.synapse.org/#!Synapse:syn3387325	655
Omics in DLPFC	Micro RNA	miR1537	hsa-miR-1537	miRNA_hsa.miR.1537	https://www.synapse.org/#!Synapse:syn3387325	655
Omics in DLPFC	Micro RNA	miR154	hsa-miR-154	miRNA_hsa.miR.154	https://www.synapse.org/#!Synapse:syn3387325	655
Omics in DLPFC	Micro RNA	miR155	hsa-miR-155	miRNA_hsa.miR.155	https://www.synapse.org/#!Synapse:syn3387325	655
Omics in DLPFC	Micro RNA	miR15a	hsa-miR-15a	miRNA_hsa.miR.15a	https://www.synapse.org/#!Synapse:syn3387325	655
Omics in DLPFC	Micro RNA	miR15b	hsa-miR-15b	miRNA_hsa.miR.15b	https://www.synapse.org/#!Synapse:syn3387325	655
Omics in DLPFC	Micro RNA	miR16	hsa-miR-16	miRNA_hsa.miR.16	https://www.synapse.org/#!Synapse:syn3387325	655
Omics in DLPFC	Micro RNA	miR181a	hsa-miR-181a	miRNA_hsa.miR.181a	https://www.synapse.org/#!Synapse:syn3387325	655
Omics in DLPFC	Micro RNA	miR181b_miR181d	hsa-miR-181b;hsa-miR-181d	miRNA_hsa.miR.181b_hsa.miR.181d	https://www.synapse.org/#!Synapse:syn3387325	655
Omics in DLPFC	Micro RNA	miR181c	hsa-miR-181c	miRNA_hsa.miR.181c	https://www.synapse.org/#!Synapse:syn3387325	655
Omics in DLPFC	Micro RNA	miR183	hsa-miR-183	miRNA_hsa.miR.183	https://www.synapse.org/#!Synapse:syn3387325	655
Omics in DLPFC	Micro RNA	miR185	hsa-miR-185	miRNA_hsa.miR.185	https://www.synapse.org/#!Synapse:syn3387325	655
Omics in DLPFC	Micro RNA	miR186	hsa-miR-186	miRNA_hsa.miR.186	https://www.synapse.org/#!Synapse:syn3387325	655
Omics in DLPFC	Micro RNA	miR187	hsa-miR-187	miRNA_hsa.miR.187	https://www.synapse.org/#!Synapse:syn3387325	655
Omics in DLPFC	Micro RNA	miR188.5p	hsa-miR-188-5p	miRNA_hsa.miR.188.5p	https://www.synapse.org/#!Synapse:syn3387325	655
Omics in DLPFC	Micro RNA	miR190b	hsa-miR-190b	miRNA_hsa.miR.190b	https://www.synapse.org/#!Synapse:syn3387325	655
Omics in DLPFC	Micro RNA	miR191	hsa-miR-191	miRNA_hsa.miR.191	https://www.synapse.org/#!Synapse:syn3387325	655
Omics in DLPFC	Micro RNA	miR1912	hsa-miR-1912	miRNA_hsa.miR.1912	https://www.synapse.org/#!Synapse:syn3387325	655
Omics in DLPFC	Micro RNA	miR192	hsa-miR-192	miRNA_hsa.miR.192	https://www.synapse.org/#!Synapse:syn3387325	655
Omics in DLPFC	Micro RNA	miR193a.3p	hsa-miR-193a-3p	miRNA_hsa.miR.193a.3p	https://www.synapse.org/#!Synapse:syn3387325	655
Omics in DLPFC	Micro RNA	miR193b	hsa-miR-193b	miRNA_hsa.miR.193b	https://www.synapse.org/#!Synapse:syn3387325	655
Omics in DLPFC	Micro RNA	miR194	hsa-miR-194	miRNA_hsa.miR.194	https://www.synapse.org/#!Synapse:syn3387325	655
Omics in DLPFC	Micro RNA	miR195	hsa-miR-195	miRNA_hsa.miR.195	https://www.synapse.org/#!Synapse:syn3387325	655
Omics in DLPFC	Micro RNA	miR196a	hsa-miR-196a	miRNA_hsa.miR.196a	https://www.synapse.org/#!Synapse:syn3387325	655
Omics in DLPFC	Micro RNA	miR197	hsa-miR-197	miRNA_hsa.miR.197	https://www.synapse.org/#!Synapse:syn3387325	655
Omics in DLPFC	Micro RNA	miR1977	hsa-miR-1977	miRNA_hsa.miR.1977	https://www.synapse.org/#!Synapse:syn3387325	655
Omics in DLPFC	Micro RNA	miR1979	hsa-miR-1979	miRNA_hsa.miR.1979	https://www.synapse.org/#!Synapse:syn3387325	655
Omics in DLPFC	Micro RNA	miR199a.3p_miR199b.3p	hsa-miR-199a-3p;hsa-miR-199b-3p	miRNA_hsa.miR.199a.3p_hsa.miR.199b.3p	https://www.synapse.org/#!Synapse:syn3387325	655
Omics in DLPFC	Micro RNA	miR199a.5p	hsa-miR-199a-5p	miRNA_hsa.miR.199a.5p	https://www.synapse.org/#!Synapse:syn3387325	655
Omics in DLPFC	Micro RNA	miR199b.5p	hsa-miR-199b-5p	miRNA_hsa.miR.199b.5p	https://www.synapse.org/#!Synapse:syn3387325	655
Omics in DLPFC	Micro RNA	miR19b	hsa-miR-19b	miRNA_hsa.miR.19b	https://www.synapse.org/#!Synapse:syn3387325	655
Omics in DLPFC	Micro RNA	miR200a	hsa-miR-200a	miRNA_hsa.miR.200a	https://www.synapse.org/#!Synapse:syn3387325	655
Omics in DLPFC	Micro RNA	miR200b	hsa-miR-200b	miRNA_hsa.miR.200b	https://www.synapse.org/#!Synapse:syn3387325	655
Omics in DLPFC	Micro RNA	miR203	hsa-miR-203	miRNA_hsa.miR.203	https://www.synapse.org/#!Synapse:syn3387325	655
Omics in DLPFC	Micro RNA	miR204	hsa-miR-204	miRNA_hsa.miR.204	https://www.synapse.org/#!Synapse:syn3387325	655
Omics in DLPFC	Micro RNA	miR2054	hsa-miR-2054	miRNA_hsa.miR.2054	https://www.synapse.org/#!Synapse:syn3387325	655
Omics in DLPFC	Micro RNA	miR206	hsa-miR-206	miRNA_hsa.miR.206	https://www.synapse.org/#!Synapse:syn3387325	655
Omics in DLPFC	Micro RNA	miR208a	hsa-miR-208a	miRNA_hsa.miR.208a	https://www.synapse.org/#!Synapse:syn3387325	655
Omics in DLPFC	Micro RNA	miR20a_miR20b	hsa-miR-20a;hsa-miR-20b	miRNA_hsa.miR.20a_hsa.miR.20b	https://www.synapse.org/#!Synapse:syn3387325	655
Omics in DLPFC	Micro RNA	miR21	hsa-miR-21	miRNA_hsa.miR.21	https://www.synapse.org/#!Synapse:syn3387325	655
Omics in DLPFC	Micro RNA	miR2114	hsa-miR-2114	miRNA_hsa.miR.2114	https://www.synapse.org/#!Synapse:syn3387325	655
Omics in DLPFC	Micro RNA	miR2117	hsa-miR-2117	miRNA_hsa.miR.2117	https://www.synapse.org/#!Synapse:syn3387325	655
Omics in DLPFC	Micro RNA	miR216a	hsa-miR-216a	miRNA_hsa.miR.216a	https://www.synapse.org/#!Synapse:syn3387325	655
Omics in DLPFC	Micro RNA	miR218	hsa-miR-218	miRNA_hsa.miR.218	https://www.synapse.org/#!Synapse:syn3387325	655
Omics in DLPFC	Micro RNA	miR219.2.3p	hsa-miR-219-2-3p	miRNA_hsa.miR.219.2.3p	https://www.synapse.org/#!Synapse:syn3387325	655
Omics in DLPFC	Micro RNA	miR219.5p	hsa-miR-219-5p	miRNA_hsa.miR.219.5p	https://www.synapse.org/#!Synapse:syn3387325	655
Omics in DLPFC	Micro RNA	miR22	hsa-miR-22	miRNA_hsa.miR.22	https://www.synapse.org/#!Synapse:syn3387325	655
Omics in DLPFC	Micro RNA	miR220a	hsa-miR-220a	miRNA_hsa.miR.220a	https://www.synapse.org/#!Synapse:syn3387325	655
Omics in DLPFC	Micro RNA	miR221	hsa-miR-221	miRNA_hsa.miR.221	https://www.synapse.org/#!Synapse:syn3387325	655
Omics in DLPFC	Micro RNA	miR222	hsa-miR-222	miRNA_hsa.miR.222	https://www.synapse.org/#!Synapse:syn3387325	655
Omics in DLPFC	Micro RNA	miR223	hsa-miR-223	miRNA_hsa.miR.223	https://www.synapse.org/#!Synapse:syn3387325	655
Omics in DLPFC	Micro RNA	miR224	hsa-miR-224	miRNA_hsa.miR.224	https://www.synapse.org/#!Synapse:syn3387325	655
Omics in DLPFC	Micro RNA	miR23a	hsa-miR-23a	miRNA_hsa.miR.23a	https://www.synapse.org/#!Synapse:syn3387325	655
Omics in DLPFC	Micro RNA	miR23b	hsa-miR-23b	miRNA_hsa.miR.23b	https://www.synapse.org/#!Synapse:syn3387325	655
Omics in DLPFC	Micro RNA	miR24	hsa-miR-24	miRNA_hsa.miR.24	https://www.synapse.org/#!Synapse:syn3387325	655
Omics in DLPFC	Micro RNA	miR25	hsa-miR-25	miRNA_hsa.miR.25	https://www.synapse.org/#!Synapse:syn3387325	655
Omics in DLPFC	Micro RNA	miR26a	hsa-miR-26a	miRNA_hsa.miR.26a	https://www.synapse.org/#!Synapse:syn3387325	655
Omics in DLPFC	Micro RNA	miR26b	hsa-miR-26b	miRNA_hsa.miR.26b	https://www.synapse.org/#!Synapse:syn3387325	655
Omics in DLPFC	Micro RNA	miR27a	hsa-miR-27a	miRNA_hsa.miR.27a	https://www.synapse.org/#!Synapse:syn3387325	655
Omics in DLPFC	Micro RNA	miR27b	hsa-miR-27b	miRNA_hsa.miR.27b	https://www.synapse.org/#!Synapse:syn3387325	655
Omics in DLPFC	Micro RNA	miR296.5p	hsa-miR-296-5p	miRNA_hsa.miR.296.5p	https://www.synapse.org/#!Synapse:syn3387325	655
Omics in DLPFC	Micro RNA	miR299.5p	hsa-miR-299-5p	miRNA_hsa.miR.299.5p	https://www.synapse.org/#!Synapse:syn3387325	655
Omics in DLPFC	Micro RNA	miR29a	hsa-miR-29a	miRNA_hsa.miR.29a	https://www.synapse.org/#!Synapse:syn3387325	655
Omics in DLPFC	Micro RNA	miR29b	hsa-miR-29b	miRNA_hsa.miR.29b	https://www.synapse.org/#!Synapse:syn3387325	655
Omics in DLPFC	Micro RNA	miR29c	hsa-miR-29c	miRNA_hsa.miR.29c	https://www.synapse.org/#!Synapse:syn3387325	655
Omics in DLPFC	Micro RNA	miR300	hsa-miR-300	miRNA_hsa.miR.300	https://www.synapse.org/#!Synapse:syn3387325	655
Omics in DLPFC	Micro RNA	miR301a	hsa-miR-301a	miRNA_hsa.miR.301a	https://www.synapse.org/#!Synapse:syn3387325	655
Omics in DLPFC	Micro RNA	miR30a	hsa-miR-30a	miRNA_hsa.miR.30a	https://www.synapse.org/#!Synapse:syn3387325	655
Omics in DLPFC	Micro RNA	miR30b	hsa-miR-30b	miRNA_hsa.miR.30b	https://www.synapse.org/#!Synapse:syn3387325	655
Omics in DLPFC	Micro RNA	miR30c	hsa-miR-30c	miRNA_hsa.miR.30c	https://www.synapse.org/#!Synapse:syn3387325	655
Omics in DLPFC	Micro RNA	miR30d	hsa-miR-30d	miRNA_hsa.miR.30d	https://www.synapse.org/#!Synapse:syn3387325	655
Omics in DLPFC	Micro RNA	miR30e	hsa-miR-30e	miRNA_hsa.miR.30e	https://www.synapse.org/#!Synapse:syn3387325	655
Omics in DLPFC	Micro RNA	miR31	hsa-miR-31	miRNA_hsa.miR.31	https://www.synapse.org/#!Synapse:syn3387325	655
Omics in DLPFC	Micro RNA	miR320a	hsa-miR-320a	miRNA_hsa.miR.320a	https://www.synapse.org/#!Synapse:syn3387325	655
Omics in DLPFC	Micro RNA	miR320c	hsa-miR-320c	miRNA_hsa.miR.320c	https://www.synapse.org/#!Synapse:syn3387325	655
Omics in DLPFC	Micro RNA	miR324.3p	hsa-miR-324-3p	miRNA_hsa.miR.324.3p	https://www.synapse.org/#!Synapse:syn3387325	655
Omics in DLPFC	Micro RNA	miR324.5p	hsa-miR-324-5p	miRNA_hsa.miR.324.5p	https://www.synapse.org/#!Synapse:syn3387325	655
Omics in DLPFC	Micro RNA	miR326	hsa-miR-326	miRNA_hsa.miR.326	https://www.synapse.org/#!Synapse:syn3387325	655
Omics in DLPFC	Micro RNA	miR328	hsa-miR-328	miRNA_hsa.miR.328	https://www.synapse.org/#!Synapse:syn3387325	655
Omics in DLPFC	Micro RNA	miR329	hsa-miR-329	miRNA_hsa.miR.329	https://www.synapse.org/#!Synapse:syn3387325	655
Omics in DLPFC	Micro RNA	miR330.3p	hsa-miR-330-3p	miRNA_hsa.miR.330.3p	https://www.synapse.org/#!Synapse:syn3387325	655
Omics in DLPFC	Micro RNA	miR331.3p	hsa-miR-331-3p	miRNA_hsa.miR.331.3p	https://www.synapse.org/#!Synapse:syn3387325	655
Omics in DLPFC	Micro RNA	miR335	hsa-miR-335	miRNA_hsa.miR.335	https://www.synapse.org/#!Synapse:syn3387325	655
Omics in DLPFC	Micro RNA	miR337.3p	hsa-miR-337-3p	miRNA_hsa.miR.337.3p	https://www.synapse.org/#!Synapse:syn3387325	655
Omics in DLPFC	Micro RNA	miR339.3p	hsa-miR-339-3p	miRNA_hsa.miR.339.3p	https://www.synapse.org/#!Synapse:syn3387325	655
Omics in DLPFC	Micro RNA	miR33a	hsa-miR-33a	miRNA_hsa.miR.33a	https://www.synapse.org/#!Synapse:syn3387325	655
Omics in DLPFC	Micro RNA	miR340	hsa-miR-340	miRNA_hsa.miR.340	https://www.synapse.org/#!Synapse:syn3387325	655
Omics in DLPFC	Micro RNA	miR342.3p	hsa-miR-342-3p	miRNA_hsa.miR.342.3p	https://www.synapse.org/#!Synapse:syn3387325	655
Omics in DLPFC	Micro RNA	miR345	hsa-miR-345	miRNA_hsa.miR.345	https://www.synapse.org/#!Synapse:syn3387325	655
Omics in DLPFC	Micro RNA	miR346	hsa-miR-346	miRNA_hsa.miR.346	https://www.synapse.org/#!Synapse:syn3387325	655
Omics in DLPFC	Micro RNA	miR34a	hsa-miR-34a	miRNA_hsa.miR.34a	https://www.synapse.org/#!Synapse:syn3387325	655
Omics in DLPFC	Micro RNA	miR34b	hsa-miR-34b	miRNA_hsa.miR.34b	https://www.synapse.org/#!Synapse:syn3387325	655
Omics in DLPFC	Micro RNA	miR34c.5p	hsa-miR-34c-5p	miRNA_hsa.miR.34c.5p	https://www.synapse.org/#!Synapse:syn3387325	655
Omics in DLPFC	Micro RNA	miR361.3p	hsa-miR-361-3p	miRNA_hsa.miR.361.3p	https://www.synapse.org/#!Synapse:syn3387325	655
Omics in DLPFC	Micro RNA	miR361.5p	hsa-miR-361-5p	miRNA_hsa.miR.361.5p	https://www.synapse.org/#!Synapse:syn3387325	655
Omics in DLPFC	Micro RNA	miR362.3p	hsa-miR-362-3p	miRNA_hsa.miR.362.3p	https://www.synapse.org/#!Synapse:syn3387325	655
Omics in DLPFC	Micro RNA	miR362.5p	hsa-miR-362-5p	miRNA_hsa.miR.362.5p	https://www.synapse.org/#!Synapse:syn3387325	655
Omics in DLPFC	Micro RNA	miR363	hsa-miR-363	miRNA_hsa.miR.363	https://www.synapse.org/#!Synapse:syn3387325	655
Omics in DLPFC	Micro RNA	miR365	hsa-miR-365	miRNA_hsa.miR.365	https://www.synapse.org/#!Synapse:syn3387325	655
Omics in DLPFC	Micro RNA	miR369.3p	hsa-miR-369-3p	miRNA_hsa.miR.369.3p	https://www.synapse.org/#!Synapse:syn3387325	655
Omics in DLPFC	Micro RNA	miR370	hsa-miR-370	miRNA_hsa.miR.370	https://www.synapse.org/#!Synapse:syn3387325	655
Omics in DLPFC	Micro RNA	miR374a	hsa-miR-374a	miRNA_hsa.miR.374a	https://www.synapse.org/#!Synapse:syn3387325	655
Omics in DLPFC	Micro RNA	miR374b	hsa-miR-374b	miRNA_hsa.miR.374b	https://www.synapse.org/#!Synapse:syn3387325	655
Omics in DLPFC	Micro RNA	miR375	hsa-miR-375	miRNA_hsa.miR.375	https://www.synapse.org/#!Synapse:syn3387325	655
Omics in DLPFC	Micro RNA	miR376a	hsa-miR-376a	miRNA_hsa.miR.376a	https://www.synapse.org/#!Synapse:syn3387325	655
Omics in DLPFC	Micro RNA	miR376b	hsa-miR-376b	miRNA_hsa.miR.376b	https://www.synapse.org/#!Synapse:syn3387325	655
Omics in DLPFC	Micro RNA	miR376c	hsa-miR-376c	miRNA_hsa.miR.376c	https://www.synapse.org/#!Synapse:syn3387325	655
Omics in DLPFC	Micro RNA	miR377	hsa-miR-377	miRNA_hsa.miR.377	https://www.synapse.org/#!Synapse:syn3387325	655
Omics in DLPFC	Micro RNA	miR378	hsa-miR-378	miRNA_hsa.miR.378	https://www.synapse.org/#!Synapse:syn3387325	655
Omics in DLPFC	Micro RNA	miR379	hsa-miR-379	miRNA_hsa.miR.379	https://www.synapse.org/#!Synapse:syn3387325	655
Omics in DLPFC	Micro RNA	miR381	hsa-miR-381	miRNA_hsa.miR.381	https://www.synapse.org/#!Synapse:syn3387325	655
Omics in DLPFC	Micro RNA	miR382	hsa-miR-382	miRNA_hsa.miR.382	https://www.synapse.org/#!Synapse:syn3387325	655
Omics in DLPFC	Micro RNA	miR383	hsa-miR-383	miRNA_hsa.miR.383	https://www.synapse.org/#!Synapse:syn3387325	655
Omics in DLPFC	Micro RNA	miR409.5p	hsa-miR-409-5p	miRNA_hsa.miR.409.5p	https://www.synapse.org/#!Synapse:syn3387325	655
Omics in DLPFC	Micro RNA	miR410	hsa-miR-410	miRNA_hsa.miR.410	https://www.synapse.org/#!Synapse:syn3387325	655
Omics in DLPFC	Micro RNA	miR421	hsa-miR-421	miRNA_hsa.miR.421	https://www.synapse.org/#!Synapse:syn3387325	655
Omics in DLPFC	Micro RNA	miR423.3p	hsa-miR-423-3p	miRNA_hsa.miR.423.3p	https://www.synapse.org/#!Synapse:syn3387325	655
Omics in DLPFC	Micro RNA	miR423.5p	hsa-miR-423-5p	miRNA_hsa.miR.423.5p	https://www.synapse.org/#!Synapse:syn3387325	655
Omics in DLPFC	Micro RNA	miR424	hsa-miR-424	miRNA_hsa.miR.424	https://www.synapse.org/#!Synapse:syn3387325	655
Omics in DLPFC	Micro RNA	miR425	hsa-miR-425	miRNA_hsa.miR.425	https://www.synapse.org/#!Synapse:syn3387325	655
Omics in DLPFC	Micro RNA	miR431	hsa-miR-431	miRNA_hsa.miR.431	https://www.synapse.org/#!Synapse:syn3387325	655
Omics in DLPFC	Micro RNA	miR432	hsa-miR-432	miRNA_hsa.miR.432	https://www.synapse.org/#!Synapse:syn3387325	655
Omics in DLPFC	Micro RNA	miR433	hsa-miR-433	miRNA_hsa.miR.433	https://www.synapse.org/#!Synapse:syn3387325	655
Omics in DLPFC	Micro RNA	miR448	hsa-miR-448	miRNA_hsa.miR.448	https://www.synapse.org/#!Synapse:syn3387325	655
Omics in DLPFC	Micro RNA	miR450a	hsa-miR-450a	miRNA_hsa.miR.450a	https://www.synapse.org/#!Synapse:syn3387325	655
Omics in DLPFC	Micro RNA	miR450b.5p	hsa-miR-450b-5p	miRNA_hsa.miR.450b.5p	https://www.synapse.org/#!Synapse:syn3387325	655
Omics in DLPFC	Micro RNA	miR451	hsa-miR-451	miRNA_hsa.miR.451	https://www.synapse.org/#!Synapse:syn3387325	655
Omics in DLPFC	Micro RNA	miR452	hsa-miR-452	miRNA_hsa.miR.452	https://www.synapse.org/#!Synapse:syn3387325	655
Omics in DLPFC	Micro RNA	miR453	hsa-miR-453	miRNA_hsa.miR.453	https://www.synapse.org/#!Synapse:syn3387325	655
Omics in DLPFC	Micro RNA	miR454	hsa-miR-454	miRNA_hsa.miR.454	https://www.synapse.org/#!Synapse:syn3387325	655
Omics in DLPFC	Micro RNA	miR455.3p	hsa-miR-455-3p	miRNA_hsa.miR.455.3p	https://www.synapse.org/#!Synapse:syn3387325	655
Omics in DLPFC	Micro RNA	miR484	hsa-miR-484	miRNA_hsa.miR.484	https://www.synapse.org/#!Synapse:syn3387325	655
Omics in DLPFC	Micro RNA	miR485.3p	hsa-miR-485-3p	miRNA_hsa.miR.485.3p	https://www.synapse.org/#!Synapse:syn3387325	655
Omics in DLPFC	Micro RNA	miR485.5p	hsa-miR-485-5p	miRNA_hsa.miR.485.5p	https://www.synapse.org/#!Synapse:syn3387325	655
Omics in DLPFC	Micro RNA	miR487a	hsa-miR-487a	miRNA_hsa.miR.487a	https://www.synapse.org/#!Synapse:syn3387325	655
Omics in DLPFC	Micro RNA	miR487b	hsa-miR-487b	miRNA_hsa.miR.487b	https://www.synapse.org/#!Synapse:syn3387325	655
Omics in DLPFC	Micro RNA	miR488	hsa-miR-488	miRNA_hsa.miR.488	https://www.synapse.org/#!Synapse:syn3387325	655
Omics in DLPFC	Micro RNA	miR490.5p	hsa-miR-490-5p	miRNA_hsa.miR.490.5p	https://www.synapse.org/#!Synapse:syn3387325	655
Omics in DLPFC	Micro RNA	miR491.3p	hsa-miR-491-3p	miRNA_hsa.miR.491.3p	https://www.synapse.org/#!Synapse:syn3387325	655
Omics in DLPFC	Micro RNA	miR491.5p	hsa-miR-491-5p	miRNA_hsa.miR.491.5p	https://www.synapse.org/#!Synapse:syn3387325	655
Omics in DLPFC	Micro RNA	miR494	hsa-miR-494	miRNA_hsa.miR.494	https://www.synapse.org/#!Synapse:syn3387325	655
Omics in DLPFC	Micro RNA	miR495	hsa-miR-495	miRNA_hsa.miR.495	https://www.synapse.org/#!Synapse:syn3387325	655
Omics in DLPFC	Micro RNA	miR496	hsa-miR-496	miRNA_hsa.miR.496	https://www.synapse.org/#!Synapse:syn3387325	655
Omics in DLPFC	Micro RNA	miR497	hsa-miR-497	miRNA_hsa.miR.497	https://www.synapse.org/#!Synapse:syn3387325	655
Omics in DLPFC	Micro RNA	miR499.5p	hsa-miR-499-5p	miRNA_hsa.miR.499.5p	https://www.synapse.org/#!Synapse:syn3387325	655
Omics in DLPFC	Micro RNA	miR500_miR501.5p	hsa-miR-500;hsa-miR-501-5p	miRNA_hsa.miR.500_hsa.miR.501.5p	https://www.synapse.org/#!Synapse:syn3387325	655
Omics in DLPFC	Micro RNA	miR504	hsa-miR-504	miRNA_hsa.miR.504	https://www.synapse.org/#!Synapse:syn3387325	655
Omics in DLPFC	Micro RNA	miR509.3p	hsa-miR-509-3p	miRNA_hsa.miR.509.3p	https://www.synapse.org/#!Synapse:syn3387325	655
Omics in DLPFC	Micro RNA	miR514	hsa-miR-514	miRNA_hsa.miR.514	https://www.synapse.org/#!Synapse:syn3387325	655
Omics in DLPFC	Micro RNA	miR515.3p	hsa-miR-515-3p	miRNA_hsa.miR.515.3p	https://www.synapse.org/#!Synapse:syn3387325	655
Omics in DLPFC	Micro RNA	miR516a.3p	hsa-miR-516a-3p	miRNA_hsa.miR.516a.3p	https://www.synapse.org/#!Synapse:syn3387325	655
Omics in DLPFC	Micro RNA	miR517c_miR519a	hsa-miR-517c;hsa-miR-519a	miRNA_hsa.miR.517c_hsa.miR.519a	https://www.synapse.org/#!Synapse:syn3387325	655
Omics in DLPFC	Micro RNA	miR518e	hsa-miR-518e	miRNA_hsa.miR.518e	https://www.synapse.org/#!Synapse:syn3387325	655
Omics in DLPFC	Micro RNA	miR518f	hsa-miR-518f	miRNA_hsa.miR.518f	https://www.synapse.org/#!Synapse:syn3387325	655
Omics in DLPFC	Micro RNA	miR520d.3p	hsa-miR-520d-3p	miRNA_hsa.miR.520d.3p	https://www.synapse.org/#!Synapse:syn3387325	655
Omics in DLPFC	Micro RNA	miR520d.5p_miR527_miR518a.5p	hsa-miR-520d-5p;hsa-miR-527;hsa-miR-518a-5p	miRNA_hsa.miR.520d.5p_hsa.miR.527_hsa.miR.518a.5p	https://www.synapse.org/#!Synapse:syn3387325	655
Omics in DLPFC	Micro RNA	miR520e	hsa-miR-520e	miRNA_hsa.miR.520e	https://www.synapse.org/#!Synapse:syn3387325	655
Omics in DLPFC	Micro RNA	miR522	hsa-miR-522	miRNA_hsa.miR.522	https://www.synapse.org/#!Synapse:syn3387325	655
Omics in DLPFC	Micro RNA	miR523	hsa-miR-523	miRNA_hsa.miR.523	https://www.synapse.org/#!Synapse:syn3387325	655
Omics in DLPFC	Micro RNA	miR525.5p	hsa-miR-525-5p	miRNA_hsa.miR.525.5p	https://www.synapse.org/#!Synapse:syn3387325	655
Omics in DLPFC	Micro RNA	miR526a_miR518d.5p_miR520c.5p	hsa-miR-526a;hsa-miR-518d-5p;hsa-miR-520c-5p	miRNA_hsa.miR.526a_hsa.miR.518d.5p_hsa.miR.520c.5p	https://www.synapse.org/#!Synapse:syn3387325	655
Omics in DLPFC	Micro RNA	miR539	hsa-miR-539	miRNA_hsa.miR.539	https://www.synapse.org/#!Synapse:syn3387325	655
Omics in DLPFC	Micro RNA	miR542.3p	hsa-miR-542-3p	miRNA_hsa.miR.542.3p	https://www.synapse.org/#!Synapse:syn3387325	655
Omics in DLPFC	Micro RNA	miR543	hsa-miR-543	miRNA_hsa.miR.543	https://www.synapse.org/#!Synapse:syn3387325	655
Omics in DLPFC	Micro RNA	miR544	hsa-miR-544	miRNA_hsa.miR.544	https://www.synapse.org/#!Synapse:syn3387325	655
Omics in DLPFC	Micro RNA	miR548a.3p	hsa-miR-548a-3p	miRNA_hsa.miR.548a.3p	https://www.synapse.org/#!Synapse:syn3387325	655
Omics in DLPFC	Micro RNA	miR548a.5p	hsa-miR-548a-5p	miRNA_hsa.miR.548a.5p	https://www.synapse.org/#!Synapse:syn3387325	655
Omics in DLPFC	Micro RNA	miR548b.3p	hsa-miR-548b-3p	miRNA_hsa.miR.548b.3p	https://www.synapse.org/#!Synapse:syn3387325	655
Omics in DLPFC	Micro RNA	miR548d.5p	hsa-miR-548d-5p	miRNA_hsa.miR.548d.5p	https://www.synapse.org/#!Synapse:syn3387325	655
Omics in DLPFC	Micro RNA	miR548f	hsa-miR-548f	miRNA_hsa.miR.548f	https://www.synapse.org/#!Synapse:syn3387325	655
Omics in DLPFC	Micro RNA	miR548g	hsa-miR-548g	miRNA_hsa.miR.548g	https://www.synapse.org/#!Synapse:syn3387325	655
Omics in DLPFC	Micro RNA	miR548h	hsa-miR-548h	miRNA_hsa.miR.548h	https://www.synapse.org/#!Synapse:syn3387325	655
Omics in DLPFC	Micro RNA	miR548j	hsa-miR-548j	miRNA_hsa.miR.548j	https://www.synapse.org/#!Synapse:syn3387325	655
Omics in DLPFC	Micro RNA	miR551b	hsa-miR-551b	miRNA_hsa.miR.551b	https://www.synapse.org/#!Synapse:syn3387325	655
Omics in DLPFC	Micro RNA	miR563	hsa-miR-563	miRNA_hsa.miR.563	https://www.synapse.org/#!Synapse:syn3387325	655
Omics in DLPFC	Micro RNA	miR566	hsa-miR-566	miRNA_hsa.miR.566	https://www.synapse.org/#!Synapse:syn3387325	655
Omics in DLPFC	Micro RNA	miR574.3p	hsa-miR-574-3p	miRNA_hsa.miR.574.3p	https://www.synapse.org/#!Synapse:syn3387325	655
Omics in DLPFC	Micro RNA	miR577	hsa-miR-577	miRNA_hsa.miR.577	https://www.synapse.org/#!Synapse:syn3387325	655
Omics in DLPFC	Micro RNA	miR579	hsa-miR-579	miRNA_hsa.miR.579	https://www.synapse.org/#!Synapse:syn3387325	655
Omics in DLPFC	Micro RNA	miR580	hsa-miR-580	miRNA_hsa.miR.580	https://www.synapse.org/#!Synapse:syn3387325	655
Omics in DLPFC	Micro RNA	miR582.5p	hsa-miR-582-5p	miRNA_hsa.miR.582.5p	https://www.synapse.org/#!Synapse:syn3387325	655
Omics in DLPFC	Micro RNA	miR584	hsa-miR-584	miRNA_hsa.miR.584	https://www.synapse.org/#!Synapse:syn3387325	655
Omics in DLPFC	Micro RNA	miR590.5p	hsa-miR-590-5p	miRNA_hsa.miR.590.5p	https://www.synapse.org/#!Synapse:syn3387325	655
Omics in DLPFC	Micro RNA	miR592	hsa-miR-592	miRNA_hsa.miR.592	https://www.synapse.org/#!Synapse:syn3387325	655
Omics in DLPFC	Micro RNA	miR595	hsa-miR-595	miRNA_hsa.miR.595	https://www.synapse.org/#!Synapse:syn3387325	655
Omics in DLPFC	Micro RNA	miR598	hsa-miR-598	miRNA_hsa.miR.598	https://www.synapse.org/#!Synapse:syn3387325	655
Omics in DLPFC	Micro RNA	miR600	hsa-miR-600	miRNA_hsa.miR.600	https://www.synapse.org/#!Synapse:syn3387325	655
Omics in DLPFC	Micro RNA	miR603	hsa-miR-603	miRNA_hsa.miR.603	https://www.synapse.org/#!Synapse:syn3387325	655
Omics in DLPFC	Micro RNA	miR615.5p	hsa-miR-615-5p	miRNA_hsa.miR.615.5p	https://www.synapse.org/#!Synapse:syn3387325	655
Omics in DLPFC	Micro RNA	miR626	hsa-miR-626	miRNA_hsa.miR.626	https://www.synapse.org/#!Synapse:syn3387325	655
Omics in DLPFC	Micro RNA	miR627	hsa-miR-627	miRNA_hsa.miR.627	https://www.synapse.org/#!Synapse:syn3387325	655
Omics in DLPFC	Micro RNA	miR633	hsa-miR-633	miRNA_hsa.miR.633	https://www.synapse.org/#!Synapse:syn3387325	655
Omics in DLPFC	Micro RNA	miR639	hsa-miR-639	miRNA_hsa.miR.639	https://www.synapse.org/#!Synapse:syn3387325	655
Omics in DLPFC	Micro RNA	miR640	hsa-miR-640	miRNA_hsa.miR.640	https://www.synapse.org/#!Synapse:syn3387325	655
Omics in DLPFC	Micro RNA	miR651	hsa-miR-651	miRNA_hsa.miR.651	https://www.synapse.org/#!Synapse:syn3387325	655
Omics in DLPFC	Micro RNA	miR655	hsa-miR-655	miRNA_hsa.miR.655	https://www.synapse.org/#!Synapse:syn3387325	655
Omics in DLPFC	Micro RNA	miR656	hsa-miR-656	miRNA_hsa.miR.656	https://www.synapse.org/#!Synapse:syn3387325	655
Omics in DLPFC	Micro RNA	miR660	hsa-miR-660	miRNA_hsa.miR.660	https://www.synapse.org/#!Synapse:syn3387325	655
Omics in DLPFC	Micro RNA	miR664	hsa-miR-664	miRNA_hsa.miR.664	https://www.synapse.org/#!Synapse:syn3387325	655
Omics in DLPFC	Micro RNA	miR7	hsa-miR-7	miRNA_hsa.miR.7	https://www.synapse.org/#!Synapse:syn3387325	655
Omics in DLPFC	Micro RNA	miR708	hsa-miR-708	miRNA_hsa.miR.708	https://www.synapse.org/#!Synapse:syn3387325	655
Omics in DLPFC	Micro RNA	miR744	hsa-miR-744	miRNA_hsa.miR.744	https://www.synapse.org/#!Synapse:syn3387325	655
Omics in DLPFC	Micro RNA	miR758	hsa-miR-758	miRNA_hsa.miR.758	https://www.synapse.org/#!Synapse:syn3387325	655
Omics in DLPFC	Micro RNA	miR766	hsa-miR-766	miRNA_hsa.miR.766	https://www.synapse.org/#!Synapse:syn3387325	655
Omics in DLPFC	Micro RNA	miR767.5p	hsa-miR-767-5p	miRNA_hsa.miR.767.5p	https://www.synapse.org/#!Synapse:syn3387325	655
Omics in DLPFC	Micro RNA	miR769.3p	hsa-miR-769-3p	miRNA_hsa.miR.769.3p	https://www.synapse.org/#!Synapse:syn3387325	655
Omics in DLPFC	Micro RNA	miR769.5p	hsa-miR-769-5p	miRNA_hsa.miR.769.5p	https://www.synapse.org/#!Synapse:syn3387325	655
Omics in DLPFC	Micro RNA	miR770.5p	hsa-miR-770-5p	miRNA_hsa.miR.770.5p	https://www.synapse.org/#!Synapse:syn3387325	655
Omics in DLPFC	Micro RNA	miR873	hsa-miR-873	miRNA_hsa.miR.873	https://www.synapse.org/#!Synapse:syn3387325	655
Omics in DLPFC	Micro RNA	miR874	hsa-miR-874	miRNA_hsa.miR.874	https://www.synapse.org/#!Synapse:syn3387325	655
Omics in DLPFC	Micro RNA	miR876.3p	hsa-miR-876-3p	miRNA_hsa.miR.876.3p	https://www.synapse.org/#!Synapse:syn3387325	655
Omics in DLPFC	Micro RNA	miR885.5p	hsa-miR-885-5p	miRNA_hsa.miR.885.5p	https://www.synapse.org/#!Synapse:syn3387325	655
Omics in DLPFC	Micro RNA	miR889	hsa-miR-889	miRNA_hsa.miR.889	https://www.synapse.org/#!Synapse:syn3387325	655
Omics in DLPFC	Micro RNA	miR891b	hsa-miR-891b	miRNA_hsa.miR.891b	https://www.synapse.org/#!Synapse:syn3387325	655
Omics in DLPFC	Micro RNA	miR9	hsa-miR-9	miRNA_hsa.miR.9	https://www.synapse.org/#!Synapse:syn3387325	655
Omics in DLPFC	Micro RNA	miR92a	hsa-miR-92a	miRNA_hsa.miR.92a	https://www.synapse.org/#!Synapse:syn3387325	655
Omics in DLPFC	Micro RNA	miR92b	hsa-miR-92b	miRNA_hsa.miR.92b	https://www.synapse.org/#!Synapse:syn3387325	655
Omics in DLPFC	Micro RNA	miR93	hsa-miR-93	miRNA_hsa.miR.93	https://www.synapse.org/#!Synapse:syn3387325	655
Omics in DLPFC	Micro RNA	miR934	hsa-miR-934	miRNA_hsa.miR.934	https://www.synapse.org/#!Synapse:syn3387325	655
Omics in DLPFC	Micro RNA	miR95	hsa-miR-95	miRNA_hsa.miR.95	https://www.synapse.org/#!Synapse:syn3387325	655
Omics in DLPFC	Micro RNA	miR96	hsa-miR-96	miRNA_hsa.miR.96	https://www.synapse.org/#!Synapse:syn3387325	655
Omics in DLPFC	Micro RNA	miR98	hsa-miR-98	miRNA_hsa.miR.98	https://www.synapse.org/#!Synapse:syn3387325	655
Omics in DLPFC	Micro RNA	miR99a	hsa-miR-99a	miRNA_hsa.miR.99a	https://www.synapse.org/#!Synapse:syn3387325	655
Omics in DLPFC	Micro RNA	miR99b	hsa-miR-99b	miRNA_hsa.miR.99b	https://www.synapse.org/#!Synapse:syn3387325	655
Omics in DLPFC	Protein	AK4	adenylate kinase 4	SRM_AK4	https://www.synapse.org/#!Synapse:syn10468856	765
Omics in DLPFC	Protein	ANKRD40	ankyrin repeat domain 40	SRM_ANKRD40	https://www.synapse.org/#!Synapse:syn10468856	765
Omics in DLPFC	Protein	AP2A2	adaptor-related protein complex 2, alpha 2 subunit	SRM_AP2A2	https://www.synapse.org/#!Synapse:syn10468856	765
Omics in DLPFC	Protein	APOE	apolipoprotein E	SRM_APOE	https://www.synapse.org/#!Synapse:syn10468856	765
Omics in DLPFC	Protein	APP	amyloid beta (A4) precursor protein	SRM_APP	https://www.synapse.org/#!Synapse:syn10468856	765
Omics in DLPFC	Protein	bA	amyloid beta (A4) precursor protein	SRM_bA	https://www.synapse.org/#!Synapse:syn10468856	765
Omics in DLPFC	Protein	bA38	amyloid beta (A4) precursor protein	SRM_bA38	https://www.synapse.org/#!Synapse:syn10468856	765
Omics in DLPFC	Protein	BCL2L1	BCL2-like 1	SRM_BCL2L1	https://www.synapse.org/#!Synapse:syn10468856	765
Omics in DLPFC	Protein	BIN1	bridging integrator 1	SRM_BIN1	https://www.synapse.org/#!Synapse:syn10468856	765
Omics in DLPFC	Protein	C1QA	complement component 1, q subcomponent, A chain	SRM_C1QA	https://www.synapse.org/#!Synapse:syn10468856	765
Omics in DLPFC	Protein	CD2AP	CD2-associated protein	SRM_CD2AP	https://www.synapse.org/#!Synapse:syn10468856	764
Omics in DLPFC	Protein	CD44	CD44 molecule (Indian blood group)	SRM_CD44	https://www.synapse.org/#!Synapse:syn10468856	765
Omics in DLPFC	Protein	CD47	CD47 molecule	SRM_CD47	https://www.synapse.org/#!Synapse:syn10468856	765
Omics in DLPFC	Protein	CPLX2	complexin 2	SRM_CPLX2	https://www.synapse.org/#!Synapse:syn10468856	765
Omics in DLPFC	Protein	DOCK2	dedicator of cytokinesis 2	SRM_DOCK2	https://www.synapse.org/#!Synapse:syn10468856	765
Omics in DLPFC	Protein	FBXO2	F-box protein 2	SRM_FBXO2	https://www.synapse.org/#!Synapse:syn10468856	765
Omics in DLPFC	Protein	FCER1G	Fc fragment of IgE, high affinity I, receptor for; gamma polypeptide	SRM_FCER1G	https://www.synapse.org/#!Synapse:syn10468856	765
Omics in DLPFC	Protein	FYN	FYN oncogene related to SRC, FGR, YES	SRM_FYN	https://www.synapse.org/#!Synapse:syn10468856	765
Omics in DLPFC	Protein	GSTP1	glutathione S-transferase pi 1	SRM_GSTP1	https://www.synapse.org/#!Synapse:syn10468856	765
Omics in DLPFC	Protein	HSPB2	Homo sapiens heat shock 27kDa protein 2 (HSPB2), mRNA.	SRM_HSPB2	https://www.synapse.org/#!Synapse:syn10468856	765
Omics in DLPFC	Protein	IGFBP5	insulin-like growth factor binding protein 5	SRM_IGFBP5	https://www.synapse.org/#!Synapse:syn10468856	765
Omics in DLPFC	Protein	ITPK1	inositol-tetrakisphosphate 1-kinase	SRM_ITPK1	https://www.synapse.org/#!Synapse:syn10468856	765
Omics in DLPFC	Protein	KIF5B	kinesin family member 5B	SRM_KIF5B	https://www.synapse.org/#!Synapse:syn10468856	765
Omics in DLPFC	Protein	MEF2C	myocyte enhancer factor 2C	SRM_MEF2C	https://www.synapse.org/#!Synapse:syn10468856	765
Omics in DLPFC	Protein	PADI2	peptidyl arginine deiminase, type II	SRM_PADI2	https://www.synapse.org/#!Synapse:syn10468856	765
Omics in DLPFC	Protein	PICALM	phosphatidylinositol binding clathrin assembly protein	SRM_PICALM	https://www.synapse.org/#!Synapse:syn10468856	765
Omics in DLPFC	Protein	PLXNB1	plexin B1	SRM_PLXNB1	https://www.synapse.org/#!Synapse:syn10468856	765
Omics in DLPFC	Protein	PVALB	parvalbumin	SRM_PVALB	https://www.synapse.org/#!Synapse:syn10468856	765
Omics in DLPFC	Protein	SASH1	SAM and SH3 domain containing 1	SRM_SASH1	https://www.synapse.org/#!Synapse:syn10468856	765
Omics in DLPFC	Protein	SLC6A12	solute carrier family 6 (neurotransmitter transporter), member 12	SRM_SLC6A12	https://www.synapse.org/#!Synapse:syn10468856	765
Omics in DLPFC	Protein	SNAP25	synaptosomal-associated protein, 25kDa	SRM_SNAP25	https://www.synapse.org/#!Synapse:syn10468856	765
Omics in DLPFC	Protein	SNAP29	synaptosomal-associated protein, 29kDa	SRM_SNAP29	https://www.synapse.org/#!Synapse:syn10468856	765
Omics in DLPFC	Protein	SNAP47	synaptosomal-associated protein, 47kDa	SRM_SNAP47	https://www.synapse.org/#!Synapse:syn10468856	765
Omics in DLPFC	Protein	SNCA	synuclein, alpha (non A4 component of amyloid precursor)	SRM_SNCA	https://www.synapse.org/#!Synapse:syn10468856	765
Omics in DLPFC	Protein	STX12	syntaxin 12	SRM_STX12	https://www.synapse.org/#!Synapse:syn10468856	765
Omics in DLPFC	Protein	STX16	syntaxin 16	SRM_STX16	https://www.synapse.org/#!Synapse:syn10468856	765
Omics in DLPFC	Protein	STX18	syntaxin 18	SRM_STX18	https://www.synapse.org/#!Synapse:syn10468856	765
Omics in DLPFC	Protein	STX1A	syntaxin 1A (brain)	SRM_STX1A	https://www.synapse.org/#!Synapse:syn10468856	765
Omics in DLPFC	Protein	STX1B	syntaxin 1B	SRM_STX1B	https://www.synapse.org/#!Synapse:syn10468856	765
Omics in DLPFC	Protein	STX4	syntaxin 4	SRM_STX4	https://www.synapse.org/#!Synapse:syn10468856	765
Omics in DLPFC	Protein	STX5	syntaxin 5	SRM_STX5	https://www.synapse.org/#!Synapse:syn10468856	731
Omics in DLPFC	Protein	STX7	syntaxin 7	SRM_STX7	https://www.synapse.org/#!Synapse:syn10468856	765
Omics in DLPFC	Protein	STXBP1	syntaxin binding protein 1	SRM_STXBP1	https://www.synapse.org/#!Synapse:syn10468856	765
Omics in DLPFC	Protein	STXBP3	syntaxin binding protein 3	SRM_STXBP3	https://www.synapse.org/#!Synapse:syn10468856	765
Omics in DLPFC	Protein	STXBP5	syntaxin binding protein 5 (tomosyn)	SRM_STXBP5	https://www.synapse.org/#!Synapse:syn10468856	765
Omics in DLPFC	Protein	STXBP6	syntaxin binding protein 6 (amisyn)	SRM_STXBP6	https://www.synapse.org/#!Synapse:syn10468856	765
Omics in DLPFC	Protein	SV2B	synaptic vesicle glycoprotein 2B	SRM_SV2B	https://www.synapse.org/#!Synapse:syn10468856	765
Omics in DLPFC	Protein	SYN1	synapsin I	SRM_SYN1	https://www.synapse.org/#!Synapse:syn10468856	765
Omics in DLPFC	Protein	SYN2	synapsin II	SRM_SYN2	https://www.synapse.org/#!Synapse:syn10468856	765
Omics in DLPFC	Protein	SYN3	synapsin III	SRM_SYN3	https://www.synapse.org/#!Synapse:syn10468856	765
Omics in DLPFC	Protein	SYT1	synaptotagmin I	SRM_SYT1	https://www.synapse.org/#!Synapse:syn10468856	765
Omics in DLPFC	Protein	SYT11	synaptotagmin XI	SRM_SYT11	https://www.synapse.org/#!Synapse:syn10468856	765
Omics in DLPFC	Protein	SYT12	synaptotagmin XII	SRM_SYT12	https://www.synapse.org/#!Synapse:syn10468856	765
Omics in DLPFC	Protein	SYT2	synaptotagmin II	SRM_SYT2	https://www.synapse.org/#!Synapse:syn10468856	765
Omics in DLPFC	Protein	SYT7	synaptotagmin VII	SRM_SYT7	https://www.synapse.org/#!Synapse:syn10468856	765
Omics in DLPFC	Protein	TARDBP	TAR DNA binding protein	SRM_TARDBP	https://www.synapse.org/#!Synapse:syn10468856	765
Omics in DLPFC	Protein	tau_AT8	microtubule-associated protein tau	SRM_tau_AT8	https://www.synapse.org/#!Synapse:syn10468856	765
Omics in DLPFC	Protein	tau_AT8_s202	microtubule-associated protein tau	SRM_tau_AT8_s202	https://www.synapse.org/#!Synapse:syn10468856	765
Omics in DLPFC	Protein	TRIM28	tripartite motif containing 28	SRM_TRIM28	https://www.synapse.org/#!Synapse:syn10468856	765
Omics in DLPFC	Protein	UNC5C	unc-5 homolog C (C. elegans)	SRM_UNC5C	https://www.synapse.org/#!Synapse:syn10468856	765
Omics in DLPFC	Protein	VAMP1	vesicle-associated membrane protein 1 (synaptobrevin 1)	SRM_VAMP1	https://www.synapse.org/#!Synapse:syn10468856	765
Omics in DLPFC	Protein	VAMP5	vesicle-associated membrane protein 5	SRM_VAMP5	https://www.synapse.org/#!Synapse:syn10468856	765
Omics in DLPFC	Protein	VAPB	VAMP (vesicle-associated membrane protein)-associated protein B and C	SRM_VAPB	https://www.synapse.org/#!Synapse:syn10468856	765
Omics in DLPFC	Protein	VAT1	vesicle amine transport 1	SRM_VAT1	https://www.synapse.org/#!Synapse:syn10468856	765
Omics in DLPFC	Protein	VGF	VGF nerve growth factor inducible	SRM_VGF	https://www.synapse.org/#!Synapse:syn10468856	765
Omics in DLPFC	Protein	VPS35	vacuolar protein sorting 35 homolog (S. cerevisiae)	SRM_VPS35	https://www.synapse.org/#!Synapse:syn10468856	765
Omics in DLPFC	Protein	VSNL1	visinin-like 1	SRM_VSNL1	https://www.synapse.org/#!Synapse:syn10468856	765
Omics in DLPFC	DNAm module	m1	8884 comethylated loci	DNAm_m1	https://www.synapse.org/#!Synapse:syn3157275	651
Omics in DLPFC	DNAm module	m100	535 comethylated loci	DNAm_m100	https://www.synapse.org/#!Synapse:syn3157275	651
Omics in DLPFC	DNAm module	m101	148 comethylated loci	DNAm_m101	https://www.synapse.org/#!Synapse:syn3157275	651
Omics in DLPFC	DNAm module	m134	3219 comethylated loci	DNAm_m134	https://www.synapse.org/#!Synapse:syn3157275	651
Omics in DLPFC	DNAm module	m135	3029 comethylated loci	DNAm_m135	https://www.synapse.org/#!Synapse:syn3157275	651
Omics in DLPFC	DNAm module	m136	379 comethylated loci	DNAm_m136	https://www.synapse.org/#!Synapse:syn3157275	651
Omics in DLPFC	DNAm module	m2	6291 comethylated loci	DNAm_m2	https://www.synapse.org/#!Synapse:syn3157275	651
Omics in DLPFC	DNAm module	m25	5535 comethylated loci	DNAm_m25	https://www.synapse.org/#!Synapse:syn3157275	651
Omics in DLPFC	DNAm module	m26	4679 comethylated loci	DNAm_m26	https://www.synapse.org/#!Synapse:syn3157275	651
Omics in DLPFC	DNAm module	m27	2955 comethylated loci	DNAm_m27	https://www.synapse.org/#!Synapse:syn3157275	651
Omics in DLPFC	DNAm module	m274	1810 comethylated loci	DNAm_m274	https://www.synapse.org/#!Synapse:syn3157275	651
Omics in DLPFC	DNAm module	m275	1733 comethylated loci	DNAm_m275	https://www.synapse.org/#!Synapse:syn3157275	651
Omics in DLPFC	DNAm module	m276	1282 comethylated loci	DNAm_m276	https://www.synapse.org/#!Synapse:syn3157275	651
Omics in DLPFC	DNAm module	m277	703 comethylated loci	DNAm_m277	https://www.synapse.org/#!Synapse:syn3157275	651
Omics in DLPFC	DNAm module	m278	524 comethylated loci	DNAm_m278	https://www.synapse.org/#!Synapse:syn3157275	651
Omics in DLPFC	DNAm module	m28	2820 comethylated loci	DNAm_m28	https://www.synapse.org/#!Synapse:syn3157275	651
Omics in DLPFC	DNAm module	m29	2763 comethylated loci	DNAm_m29	https://www.synapse.org/#!Synapse:syn3157275	651
Omics in DLPFC	DNAm module	m299	857 comethylated loci	DNAm_m299	https://www.synapse.org/#!Synapse:syn3157275	651
Omics in DLPFC	DNAm module	m3	3600 comethylated loci	DNAm_m3	https://www.synapse.org/#!Synapse:syn3157275	651
Omics in DLPFC	DNAm module	m30	2699 comethylated loci	DNAm_m30	https://www.synapse.org/#!Synapse:syn3157275	651
Omics in DLPFC	DNAm module	m300	818 comethylated loci	DNAm_m300	https://www.synapse.org/#!Synapse:syn3157275	651
Omics in DLPFC	DNAm module	m301	129 comethylated loci	DNAm_m301	https://www.synapse.org/#!Synapse:syn3157275	651
Omics in DLPFC	DNAm module	m31	2347 comethylated loci	DNAm_m31	https://www.synapse.org/#!Synapse:syn3157275	651
Omics in DLPFC	DNAm module	m32	2242 comethylated loci	DNAm_m32	https://www.synapse.org/#!Synapse:syn3157275	651
Omics in DLPFC	DNAm module	m33	837 comethylated loci	DNAm_m33	https://www.synapse.org/#!Synapse:syn3157275	651
Omics in DLPFC	DNAm module	m399	554 comethylated loci	DNAm_m399	https://www.synapse.org/#!Synapse:syn3157275	651
Omics in DLPFC	DNAm module	m4	3260 comethylated loci	DNAm_m4	https://www.synapse.org/#!Synapse:syn3157275	651
Omics in DLPFC	DNAm module	m400	522 comethylated loci	DNAm_m400	https://www.synapse.org/#!Synapse:syn3157275	651
Omics in DLPFC	DNAm module	m401	349 comethylated loci	DNAm_m401	https://www.synapse.org/#!Synapse:syn3157275	651
Omics in DLPFC	DNAm module	m402	261 comethylated loci	DNAm_m402	https://www.synapse.org/#!Synapse:syn3157275	651
Omics in DLPFC	DNAm module	m41	8249 comethylated loci	DNAm_m41	https://www.synapse.org/#!Synapse:syn3157275	651
Omics in DLPFC	DNAm module	m42	4813 comethylated loci	DNAm_m42	https://www.synapse.org/#!Synapse:syn3157275	651
Omics in DLPFC	DNAm module	m43	3394 comethylated loci	DNAm_m43	https://www.synapse.org/#!Synapse:syn3157275	651
Omics in DLPFC	DNAm module	m44	2930 comethylated loci	DNAm_m44	https://www.synapse.org/#!Synapse:syn3157275	651
Omics in DLPFC	DNAm module	m444	649 comethylated loci	DNAm_m444	https://www.synapse.org/#!Synapse:syn3157275	651
Omics in DLPFC	DNAm module	m445	630 comethylated loci	DNAm_m445	https://www.synapse.org/#!Synapse:syn3157275	651
Omics in DLPFC	DNAm module	m446	323 comethylated loci	DNAm_m446	https://www.synapse.org/#!Synapse:syn3157275	651
Omics in DLPFC	DNAm module	m45	2391 comethylated loci	DNAm_m45	https://www.synapse.org/#!Synapse:syn3157275	651
Omics in DLPFC	DNAm module	m46	416 comethylated loci	DNAm_m46	https://www.synapse.org/#!Synapse:syn3157275	651
Omics in DLPFC	DNAm module	m47	250 comethylated loci	DNAm_m47	https://www.synapse.org/#!Synapse:syn3157275	651
Omics in DLPFC	DNAm module	m471	153 comethylated loci	DNAm_m471	https://www.synapse.org/#!Synapse:syn3157275	651
Omics in DLPFC	DNAm module	m483	265 comethylated loci	DNAm_m483	https://www.synapse.org/#!Synapse:syn3157275	651
Omics in DLPFC	DNAm module	m5	2697 comethylated loci	DNAm_m5	https://www.synapse.org/#!Synapse:syn3157275	651
Omics in DLPFC	DNAm module	m6	1531 comethylated loci	DNAm_m6	https://www.synapse.org/#!Synapse:syn3157275	651
Omics in DLPFC	DNAm module	m62	4928 comethylated loci	DNAm_m62	https://www.synapse.org/#!Synapse:syn3157275	651
Omics in DLPFC	DNAm module	m63	2775 comethylated loci	DNAm_m63	https://www.synapse.org/#!Synapse:syn3157275	651
Omics in DLPFC	DNAm module	m64	2545 comethylated loci	DNAm_m64	https://www.synapse.org/#!Synapse:syn3157275	651
Omics in DLPFC	DNAm module	m65	2242 comethylated loci	DNAm_m65	https://www.synapse.org/#!Synapse:syn3157275	651
Omics in DLPFC	DNAm module	m66	1421 comethylated loci	DNAm_m66	https://www.synapse.org/#!Synapse:syn3157275	651
Omics in DLPFC	DNAm module	m67	1228 comethylated loci	DNAm_m67	https://www.synapse.org/#!Synapse:syn3157275	651
Omics in DLPFC	DNAm module	m7	321 comethylated loci	DNAm_m7	https://www.synapse.org/#!Synapse:syn3157275	651
Omics in DLPFC	DNAm module	m8	193 comethylated loci	DNAm_m8	https://www.synapse.org/#!Synapse:syn3157275	651
Omics in DLPFC	DNAm module	m9	120 comethylated loci	DNAm_m9	https://www.synapse.org/#!Synapse:syn3157275	651
Omics in DLPFC	DNAm module	m95	5522 comethylated loci	DNAm_m95	https://www.synapse.org/#!Synapse:syn3157275	651
Omics in DLPFC	DNAm module	m96	5481 comethylated loci	DNAm_m96	https://www.synapse.org/#!Synapse:syn3157275	651
Omics in DLPFC	DNAm module	m97	1462 comethylated loci	DNAm_m97	https://www.synapse.org/#!Synapse:syn3157275	651
Omics in DLPFC	DNAm module	m98	753 comethylated loci	DNAm_m98	https://www.synapse.org/#!Synapse:syn3157275	651
Omics in DLPFC	DNAm module	m99	710 comethylated loci	DNAm_m99	https://www.synapse.org/#!Synapse:syn3157275	651
Omics in DLPFC	Messenger RNA module	m1	492 coexpressed genes	mRNA_m1	https://www.synapse.org/#!Synapse:syn7169817	569
Omics in DLPFC	Messenger RNA module	m10	125 coexpressed genes	mRNA_m10	https://www.synapse.org/#!Synapse:syn7169817	569
Omics in DLPFC	Messenger RNA module	m106	468 coexpressed genes	mRNA_m106	https://www.synapse.org/#!Synapse:syn7169817	569
Omics in DLPFC	Messenger RNA module	m107	412 coexpressed genes	mRNA_m107	https://www.synapse.org/#!Synapse:syn7169817	569
Omics in DLPFC	Messenger RNA module	m108	287 coexpressed genes	mRNA_m108	https://www.synapse.org/#!Synapse:syn7169817	569
Omics in DLPFC	Messenger RNA module	m109	377 coexpressed genes	mRNA_m109	https://www.synapse.org/#!Synapse:syn7169817	569
Omics in DLPFC	Messenger RNA module	m11	20 coexpressed genes	mRNA_m11	https://www.synapse.org/#!Synapse:syn7169817	569
Omics in DLPFC	Messenger RNA module	m110	338 coexpressed genes	mRNA_m110	https://www.synapse.org/#!Synapse:syn7169817	569
Omics in DLPFC	Messenger RNA module	m111	240 coexpressed genes	mRNA_m111	https://www.synapse.org/#!Synapse:syn7169817	569
Omics in DLPFC	Messenger RNA module	m112	63 coexpressed genes	mRNA_m112	https://www.synapse.org/#!Synapse:syn7169817	569
Omics in DLPFC	Messenger RNA module	m113	310 coexpressed genes	mRNA_m113	https://www.synapse.org/#!Synapse:syn7169817	569
Omics in DLPFC	Messenger RNA module	m114	263 coexpressed genes	mRNA_m114	https://www.synapse.org/#!Synapse:syn7169817	569
Omics in DLPFC	Messenger RNA module	m115	229 coexpressed genes	mRNA_m115	https://www.synapse.org/#!Synapse:syn7169817	569
Omics in DLPFC	Messenger RNA module	m116	213 coexpressed genes	mRNA_m116	https://www.synapse.org/#!Synapse:syn7169817	569
Omics in DLPFC	Messenger RNA module	m117	397 coexpressed genes	mRNA_m117	https://www.synapse.org/#!Synapse:syn7169817	569
Omics in DLPFC	Messenger RNA module	m118	394 coexpressed genes	mRNA_m118	https://www.synapse.org/#!Synapse:syn7169817	569
Omics in DLPFC	Messenger RNA module	m119	303 coexpressed genes	mRNA_m119	https://www.synapse.org/#!Synapse:syn7169817	569
Omics in DLPFC	Messenger RNA module	m12	396 coexpressed genes	mRNA_m12	https://www.synapse.org/#!Synapse:syn7169817	569
Omics in DLPFC	Messenger RNA module	m121	392 coexpressed genes	mRNA_m121	https://www.synapse.org/#!Synapse:syn7169817	569
Omics in DLPFC	Messenger RNA module	m122	352 coexpressed genes	mRNA_m122	https://www.synapse.org/#!Synapse:syn7169817	569
Omics in DLPFC	Messenger RNA module	m123	306 coexpressed genes	mRNA_m123	https://www.synapse.org/#!Synapse:syn7169817	569
Omics in DLPFC	Messenger RNA module	m125	392 coexpressed genes	mRNA_m125	https://www.synapse.org/#!Synapse:syn7169817	569
Omics in DLPFC	Messenger RNA module	m126	347 coexpressed genes	mRNA_m126	https://www.synapse.org/#!Synapse:syn7169817	569
Omics in DLPFC	Messenger RNA module	m127	72 coexpressed genes	mRNA_m127	https://www.synapse.org/#!Synapse:syn7169817	569
Omics in DLPFC	Messenger RNA module	m128	66 coexpressed genes	mRNA_m128	https://www.synapse.org/#!Synapse:syn7169817	569
Omics in DLPFC	Messenger RNA module	m13	328 coexpressed genes	mRNA_m13	https://www.synapse.org/#!Synapse:syn7169817	569
Omics in DLPFC	Messenger RNA module	m130	18 coexpressed genes	mRNA_m130	https://www.synapse.org/#!Synapse:syn7169817	569
Omics in DLPFC	Messenger RNA module	m131	30 coexpressed genes	mRNA_m131	https://www.synapse.org/#!Synapse:syn7169817	569
Omics in DLPFC	Messenger RNA module	m14	326 coexpressed genes	mRNA_m14	https://www.synapse.org/#!Synapse:syn7169817	569
Omics in DLPFC	Messenger RNA module	m16	337 coexpressed genes	mRNA_m16	https://www.synapse.org/#!Synapse:syn7169817	569
Omics in DLPFC	Messenger RNA module	m17	312 coexpressed genes	mRNA_m17	https://www.synapse.org/#!Synapse:syn7169817	569
Omics in DLPFC	Messenger RNA module	m18	228 coexpressed genes	mRNA_m18	https://www.synapse.org/#!Synapse:syn7169817	569
Omics in DLPFC	Messenger RNA module	m187	30 coexpressed genes	mRNA_m187	https://www.synapse.org/#!Synapse:syn7169817	569
Omics in DLPFC	Messenger RNA module	m19	178 coexpressed genes	mRNA_m19	https://www.synapse.org/#!Synapse:syn7169817	569
Omics in DLPFC	Messenger RNA module	m2	503 coexpressed genes	mRNA_m2	https://www.synapse.org/#!Synapse:syn7169817	569
Omics in DLPFC	Messenger RNA module	m21	276 coexpressed genes	mRNA_m21	https://www.synapse.org/#!Synapse:syn7169817	569
Omics in DLPFC	Messenger RNA module	m22	265 coexpressed genes	mRNA_m22	https://www.synapse.org/#!Synapse:syn7169817	569
Omics in DLPFC	Messenger RNA module	m23	248 coexpressed genes	mRNA_m23	https://www.synapse.org/#!Synapse:syn7169817	569
Omics in DLPFC	Messenger RNA module	m233	45 coexpressed genes	mRNA_m233	https://www.synapse.org/#!Synapse:syn7169817	569
Omics in DLPFC	Messenger RNA module	m234	29 coexpressed genes	mRNA_m234	https://www.synapse.org/#!Synapse:syn7169817	569
Omics in DLPFC	Messenger RNA module	m257	45 coexpressed genes	mRNA_m257	https://www.synapse.org/#!Synapse:syn7169817	569
Omics in DLPFC	Messenger RNA module	m3	288 coexpressed genes	mRNA_m3	https://www.synapse.org/#!Synapse:syn7169817	569
Omics in DLPFC	Messenger RNA module	m4	455 coexpressed genes	mRNA_m4	https://www.synapse.org/#!Synapse:syn7169817	569
Omics in DLPFC	Messenger RNA module	m5	392 coexpressed genes	mRNA_m5	https://www.synapse.org/#!Synapse:syn7169817	569
Omics in DLPFC	Messenger RNA module	m6	291 coexpressed genes	mRNA_m6	https://www.synapse.org/#!Synapse:syn7169817	569
Omics in DLPFC	Messenger RNA module	m61	16 coexpressed genes	mRNA_m61	https://www.synapse.org/#!Synapse:syn7169817	569
Omics in DLPFC	Messenger RNA module	m7	105 coexpressed genes	mRNA_m7	https://www.synapse.org/#!Synapse:syn7169817	569
Omics in DLPFC	Messenger RNA module	m8	212 coexpressed genes	mRNA_m8	https://www.synapse.org/#!Synapse:syn7169817	569
Omics in DLPFC	Messenger RNA module	m9	228 coexpressed genes	mRNA_m9	https://www.synapse.org/#!Synapse:syn7169817	569
Omics in DLPFC	H3K9AC module	m1	589 coacetylated loci	Hac_m1	https://www.synapse.org/#!Synapse:syn4896408	631
Omics in DLPFC	H3K9AC module	m11	460 coacetylated loci	Hac_m11	https://www.synapse.org/#!Synapse:syn4896408	631
Omics in DLPFC	H3K9AC module	m111	433 coacetylated loci	Hac_m111	https://www.synapse.org/#!Synapse:syn4896408	631
Omics in DLPFC	H3K9AC module	m112	421 coacetylated loci	Hac_m112	https://www.synapse.org/#!Synapse:syn4896408	631
Omics in DLPFC	H3K9AC module	m113	385 coacetylated loci	Hac_m113	https://www.synapse.org/#!Synapse:syn4896408	631
Omics in DLPFC	H3K9AC module	m115	459 coacetylated loci	Hac_m115	https://www.synapse.org/#!Synapse:syn4896408	631
Omics in DLPFC	H3K9AC module	m116	382 coacetylated loci	Hac_m116	https://www.synapse.org/#!Synapse:syn4896408	631
Omics in DLPFC	H3K9AC module	m117	303 coacetylated loci	Hac_m117	https://www.synapse.org/#!Synapse:syn4896408	631
Omics in DLPFC	H3K9AC module	m12	379 coacetylated loci	Hac_m12	https://www.synapse.org/#!Synapse:syn4896408	631
Omics in DLPFC	H3K9AC module	m121	46 coacetylated loci	Hac_m121	https://www.synapse.org/#!Synapse:syn4896408	631
Omics in DLPFC	H3K9AC module	m13	353 coacetylated loci	Hac_m13	https://www.synapse.org/#!Synapse:syn4896408	631
Omics in DLPFC	H3K9AC module	m2	534 coacetylated loci	Hac_m2	https://www.synapse.org/#!Synapse:syn4896408	631
Omics in DLPFC	H3K9AC module	m201	449 coacetylated loci	Hac_m201	https://www.synapse.org/#!Synapse:syn4896408	631
Omics in DLPFC	H3K9AC module	m202	358 coacetylated loci	Hac_m202	https://www.synapse.org/#!Synapse:syn4896408	631
Omics in DLPFC	H3K9AC module	m203	333 coacetylated loci	Hac_m203	https://www.synapse.org/#!Synapse:syn4896408	631
Omics in DLPFC	H3K9AC module	m204	128 coacetylated loci	Hac_m204	https://www.synapse.org/#!Synapse:syn4896408	631
Omics in DLPFC	H3K9AC module	m207	365 coacetylated loci	Hac_m207	https://www.synapse.org/#!Synapse:syn4896408	631
Omics in DLPFC	H3K9AC module	m208	322 coacetylated loci	Hac_m208	https://www.synapse.org/#!Synapse:syn4896408	631
Omics in DLPFC	H3K9AC module	m209	211 coacetylated loci	Hac_m209	https://www.synapse.org/#!Synapse:syn4896408	631
Omics in DLPFC	H3K9AC module	m210	179 coacetylated loci	Hac_m210	https://www.synapse.org/#!Synapse:syn4896408	631
Omics in DLPFC	H3K9AC module	m214	390 coacetylated loci	Hac_m214	https://www.synapse.org/#!Synapse:syn4896408	631
Omics in DLPFC	H3K9AC module	m215	371 coacetylated loci	Hac_m215	https://www.synapse.org/#!Synapse:syn4896408	631
Omics in DLPFC	H3K9AC module	m216	196 coacetylated loci	Hac_m216	https://www.synapse.org/#!Synapse:syn4896408	631
Omics in DLPFC	H3K9AC module	m232	684 coacetylated loci	Hac_m232	https://www.synapse.org/#!Synapse:syn4896408	631
Omics in DLPFC	H3K9AC module	m233	632 coacetylated loci	Hac_m233	https://www.synapse.org/#!Synapse:syn4896408	631
Omics in DLPFC	H3K9AC module	m234	287 coacetylated loci	Hac_m234	https://www.synapse.org/#!Synapse:syn4896408	631
Omics in DLPFC	H3K9AC module	m237	566 coacetylated loci	Hac_m237	https://www.synapse.org/#!Synapse:syn4896408	631
Omics in DLPFC	H3K9AC module	m238	469 coacetylated loci	Hac_m238	https://www.synapse.org/#!Synapse:syn4896408	631
Omics in DLPFC	H3K9AC module	m239	454 coacetylated loci	Hac_m239	https://www.synapse.org/#!Synapse:syn4896408	631
Omics in DLPFC	H3K9AC module	m242	30 coacetylated loci	Hac_m242	https://www.synapse.org/#!Synapse:syn4896408	631
Omics in DLPFC	H3K9AC module	m243	18 coacetylated loci	Hac_m243	https://www.synapse.org/#!Synapse:syn4896408	631
Omics in DLPFC	H3K9AC module	m26	484 coacetylated loci	Hac_m26	https://www.synapse.org/#!Synapse:syn4896408	631
Omics in DLPFC	H3K9AC module	m27	445 coacetylated loci	Hac_m27	https://www.synapse.org/#!Synapse:syn4896408	631
Omics in DLPFC	H3K9AC module	m28	82 coacetylated loci	Hac_m28	https://www.synapse.org/#!Synapse:syn4896408	631
Omics in DLPFC	H3K9AC module	m290	417 coacetylated loci	Hac_m290	https://www.synapse.org/#!Synapse:syn4896408	631
Omics in DLPFC	H3K9AC module	m291	378 coacetylated loci	Hac_m291	https://www.synapse.org/#!Synapse:syn4896408	631
Omics in DLPFC	H3K9AC module	m292	143 coacetylated loci	Hac_m292	https://www.synapse.org/#!Synapse:syn4896408	631
Omics in DLPFC	H3K9AC module	m3	52 coacetylated loci	Hac_m3	https://www.synapse.org/#!Synapse:syn4896408	631
Omics in DLPFC	H3K9AC module	m319	315 coacetylated loci	Hac_m319	https://www.synapse.org/#!Synapse:syn4896408	631
Omics in DLPFC	H3K9AC module	m320	286 coacetylated loci	Hac_m320	https://www.synapse.org/#!Synapse:syn4896408	631
Omics in DLPFC	H3K9AC module	m321	156 coacetylated loci	Hac_m321	https://www.synapse.org/#!Synapse:syn4896408	631
Omics in DLPFC	H3K9AC module	m345	337 coacetylated loci	Hac_m345	https://www.synapse.org/#!Synapse:syn4896408	631
Omics in DLPFC	H3K9AC module	m346	334 coacetylated loci	Hac_m346	https://www.synapse.org/#!Synapse:syn4896408	631
Omics in DLPFC	H3K9AC module	m4	38 coacetylated loci	Hac_m4	https://www.synapse.org/#!Synapse:syn4896408	631
Omics in DLPFC	H3K9AC module	m404	636 coacetylated loci	Hac_m404	https://www.synapse.org/#!Synapse:syn4896408	631
Omics in DLPFC	H3K9AC module	m405	543 coacetylated loci	Hac_m405	https://www.synapse.org/#!Synapse:syn4896408	631
Omics in DLPFC	H3K9AC module	m406	294 coacetylated loci	Hac_m406	https://www.synapse.org/#!Synapse:syn4896408	631
Omics in DLPFC	H3K9AC module	m407	49 coacetylated loci	Hac_m407	https://www.synapse.org/#!Synapse:syn4896408	631
Omics in DLPFC	H3K9AC module	m410	516 coacetylated loci	Hac_m410	https://www.synapse.org/#!Synapse:syn4896408	631
Omics in DLPFC	H3K9AC module	m411	495 coacetylated loci	Hac_m411	https://www.synapse.org/#!Synapse:syn4896408	631
Omics in DLPFC	H3K9AC module	m412	351 coacetylated loci	Hac_m412	https://www.synapse.org/#!Synapse:syn4896408	631
Omics in DLPFC	H3K9AC module	m413	17 coacetylated loci	Hac_m413	https://www.synapse.org/#!Synapse:syn4896408	631
Omics in DLPFC	H3K9AC module	m417	338 coacetylated loci	Hac_m417	https://www.synapse.org/#!Synapse:syn4896408	631
Omics in DLPFC	H3K9AC module	m418	294 coacetylated loci	Hac_m418	https://www.synapse.org/#!Synapse:syn4896408	631
Omics in DLPFC	H3K9AC module	m419	277 coacetylated loci	Hac_m419	https://www.synapse.org/#!Synapse:syn4896408	631
Omics in DLPFC	H3K9AC module	m434	442 coacetylated loci	Hac_m434	https://www.synapse.org/#!Synapse:syn4896408	631
Omics in DLPFC	H3K9AC module	m435	396 coacetylated loci	Hac_m435	https://www.synapse.org/#!Synapse:syn4896408	631
Omics in DLPFC	H3K9AC module	m436	310 coacetylated loci	Hac_m436	https://www.synapse.org/#!Synapse:syn4896408	631
Omics in DLPFC	H3K9AC module	m437	41 coacetylated loci	Hac_m437	https://www.synapse.org/#!Synapse:syn4896408	631
Omics in DLPFC	H3K9AC module	m443	334 coacetylated loci	Hac_m443	https://www.synapse.org/#!Synapse:syn4896408	631
Omics in DLPFC	H3K9AC module	m444	300 coacetylated loci	Hac_m444	https://www.synapse.org/#!Synapse:syn4896408	631
Omics in DLPFC	H3K9AC module	m445	296 coacetylated loci	Hac_m445	https://www.synapse.org/#!Synapse:syn4896408	631
Omics in DLPFC	H3K9AC module	m446	232 coacetylated loci	Hac_m446	https://www.synapse.org/#!Synapse:syn4896408	631
Omics in DLPFC	H3K9AC module	m449	384 coacetylated loci	Hac_m449	https://www.synapse.org/#!Synapse:syn4896408	631
Omics in DLPFC	H3K9AC module	m450	376 coacetylated loci	Hac_m450	https://www.synapse.org/#!Synapse:syn4896408	631
Omics in DLPFC	H3K9AC module	m451	173 coacetylated loci	Hac_m451	https://www.synapse.org/#!Synapse:syn4896408	631
Omics in DLPFC	H3K9AC module	m452	21 coacetylated loci	Hac_m452	https://www.synapse.org/#!Synapse:syn4896408	631
Omics in DLPFC	H3K9AC module	m466	43 coacetylated loci	Hac_m466	https://www.synapse.org/#!Synapse:syn4896408	631
Omics in DLPFC	H3K9AC module	m537	61 coacetylated loci	Hac_m537	https://www.synapse.org/#!Synapse:syn4896408	631
Omics in DLPFC	H3K9AC module	m54	659 coacetylated loci	Hac_m54	https://www.synapse.org/#!Synapse:syn4896408	631
Omics in DLPFC	H3K9AC module	m55	571 coacetylated loci	Hac_m55	https://www.synapse.org/#!Synapse:syn4896408	631
Omics in DLPFC	H3K9AC module	m56	139 coacetylated loci	Hac_m56	https://www.synapse.org/#!Synapse:syn4896408	631
Omics in DLPFC	H3K9AC module	m616	13 coacetylated loci	Hac_m616	https://www.synapse.org/#!Synapse:syn4896408	631
Omics in DLPFC	H3K9AC module	m662	12 coacetylated loci	Hac_m662	https://www.synapse.org/#!Synapse:syn4896408	631
Omics in DLPFC	H3K9AC module	m75	604 coacetylated loci	Hac_m75	https://www.synapse.org/#!Synapse:syn4896408	631
Omics in DLPFC	H3K9AC module	m76	541 coacetylated loci	Hac_m76	https://www.synapse.org/#!Synapse:syn4896408	631
Omics in DLPFC	H3K9AC module	m77	208 coacetylated loci	Hac_m77	https://www.synapse.org/#!Synapse:syn4896408	631
Omics in DLPFC	H3K9AC module	m89	241 coacetylated loci	Hac_m89	https://www.synapse.org/#!Synapse:syn4896408	631
Omics in DLPFC	H3K9AC module	m90	215 coacetylated loci	Hac_m90	https://www.synapse.org/#!Synapse:syn4896408	631
Omics in DLPFC	H3K9AC module	m91	193 coacetylated loci	Hac_m91	https://www.synapse.org/#!Synapse:syn4896408	631
