# Supplementary material for: The Molecular and Neuropathological Consequences of Genetic Risk for Alzheimer's Dementia
Source: Front Neurosci. 2018 Oct 8;12:699. doi: 10.3389/fnins.2018.00699 (PMC6187226; doi:10.3389/fnins.2018.00699)
Supplement: Supplementary file 4 [file Table_4.xlsx]

## Sheet: TableS4
Supplementary Table4: SNPs used for AD-PRS
SNP_ID	CHR	POSITION	SNP_CLUSTER
11:47557871	11	47557871	s1
11:59923508	11	59923508	s3
11:85867875	11	85867875	s1
11:121435587	11	121435587	s3
14:53400629	14	53400629	s1
14:92926952	14	92926952	s2
19:1039444	19	1039444	s2
19:1063443	19	1063443	s2
19:45410002	19	45410002	s1
19:45410444	19	45410444	s3
1:207692049	1	207692049	s2
20:55018260	20	55018260	s3
2:127887985	2	127887985	s3
2:127892810	2	127892810	s2
2:234068476	2	234068476	s1
5:88223420	5	88223420	s1
6:32578530	6	32578530	s2
6:32652196	6	32652196	s1
6:47487762	6	47487762	s1
7:37841534	7	37841534	s4
7:100004446	7	100004446	s1
7:143110762	7	143110762	s1
8:27195121	8	27195121	s2
8:27268168	8	27268168	s3
8:27467686	8	27467686	s3
19:1062164	19	1062164	s3
4:11630049	4	11630049	s4
8:96054000	8	96054000	s2
10:11720308	10	11720308	s1
12:43967677	12	43967677	s3
14:107180574	14	107180574	s1
15:51040798	15	51040798	s3
15:64725490	15	64725490	s2
17:5137047	17	5137047	s1
17:56410041	17	56410041	s3
17:61499732	17	61499732	s1
1:193625596	1	193625596	s1
2:127812256	2	127812256	s3
5:179238261	5	179238261	s4
6:32667364	6	32667364	s3
6:41154650	6	41154650	s1
7:143198249	7	143198249	s2
8:27422491	8	27422491	s2
8:27494366	8	27494366	s1
10:89787275	10	89787275	s4
11:925510	11	925510	s2
11:85862728	11	85862728	s2
12:7169661	12	7169661	s3
13:27543193	13	27543193	s3
14:75228231	14	75228231	s2
14:92931737	14	92931737	s2
15:59045774	15	59045774	s4
15:82444437	15	82444437	s1
16:19769394	16	19769394	s1
16:70694000	16	70694000	s1
16:70748408	16	70748408	s2
17:1464466	17	1464466	s1
18:5955083	18	5955083	s2
19:1051214	19	1051214	s4
19:18538742	19	18538742	s1
19:51727962	19	51727962	s1
1:153140532	1	153140532	s1
1:207816480	1	207816480	s2
22:41592677	22	41592677	s2
2:71600924	2	71600924	s3
2:127829704	2	127829704	s2
3:423018	3	423018	s1
3:56783806	3	56783806	s2
3:128379422	3	128379422	s1
4:158827027	4	158827027	s1
5:14673696	5	14673696	s1
5:14730330	5	14730330	s4
5:139712239	5	139712239	s2
6:47371295	6	47371295	s1
7:1583941	7	1583941	s1
7:105719901	7	105719901	s2
7:116166400	7	116166400	s3
8:239324	8	239324	s3
8:116416131	8	116416131	s2
9:21277806	9	21277806	s2
10:6184858	10	6184858	s2
10:59870890	10	59870890	s2
10:62518655	10	62518655	s1
10:81785898	10	81785898	s2
10:82038779	10	82038779	s2
10:125863212	10	125863212	s2
10:129415436	10	129415436	s2
11:11472193	11	11472193	s1
11:85533990	11	85533990	s2
11:121489416	11	121489416	s4
12:10760380	12	10760380	s1
12:69354633	12	69354633	s1
12:113076475	12	113076475	s1
12:113376320	12	113376320	s4
12:114692626	12	114692626	s3
13:109776760	13	109776760	s4
14:88798048	14	88798048	s2
14:92318816	14	92318816	s1
14:92855964	14	92855964	s1
14:104011994	14	104011994	s4
15:58500883	15	58500883	s3
15:64592270	15	64592270	s2
15:89330764	15	89330764	s1
15:93600976	15	93600976	s1
16:11223321	16	11223321	s1
16:19960190	16	19960190	s3
16:21035632	16	21035632	s1
16:70710858	16	70710858	s1
16:70816893	16	70816893	s1
16:81773209	16	81773209	s3
16:81824242	16	81824242	s4
17:12761448	17	12761448	s1
17:73110723	17	73110723	s4
17:76555242	17	76555242	s1
18:8970615	18	8970615	s1
18:9663136	18	9663136	s1
18:35822603	18	35822603	s3
18:64432066	18	64432066	s3
18:65380031	18	65380031	s3
18:71069014	18	71069014	s2
1:15741716	1	15741716	s2
1:76906133	1	76906133	s1
1:119023640	1	119023640	s1
1:194724361	1	194724361	s4
1:200953495	1	200953495	s1
1:206933517	1	206933517	s1
21:27473875	21	27473875	s1
21:28156856	21	28156856	s2
22:17790731	22	17790731	s2
22:42410993	22	42410993	s3
2:290003	2	290003	s2
2:33736281	2	33736281	s1
2:37515958	2	37515958	s2
2:42584598	2	42584598	s2
2:52709599	2	52709599	s1
2:53100420	2	53100420	s3
2:106633130	2	106633130	s4
2:116601843	2	116601843	s2
2:220699911	2	220699911	s2
2:232931468	2	232931468	s1
2:233862231	2	233862231	s4
2:233977318	2	233977318	s1
2:239722458	2	239722458	s3
4:40323397	4	40323397	s1
4:47818208	4	47818208	s1
4:61925972	4	61925972	s2
4:110017182	4	110017182	s4
4:135908104	4	135908104	s3
4:152994530	4	152994530	s2
5:8907810	5	8907810	s3
5:10577895	5	10577895	s3
5:71947147	5	71947147	s3
5:126693758	5	126693758	s2
5:141883061	5	141883061	s1
5:176984163	5	176984163	s1
6:14698808	6	14698808	s3
6:27863828	6	27863828	s2
6:32681277	6	32681277	s1
6:32682862	6	32682862	s4
6:109504086	6	109504086	s2
7:28259233	7	28259233	s1
7:32511951	7	32511951	s1
7:98829666	7	98829666	s3
7:101639759	7	101639759	s4
7:117521018	7	117521018	s4
7:143101984	7	143101984	s3
8:2903260	8	2903260	s1
8:27315447	8	27315447	s3
8:27418325	8	27418325	s2
8:68316171	8	68316171	s2
8:143673519	8	143673519	s1
9:3639234	9	3639234	s2
9:85449186	9	85449186	s3
9:98358166	9	98358166	s4
9:135906057	9	135906057	s2
10:11712965	10	11712965	s3
10:22856279	10	22856279	s4
10:23160971	10	23160971	s1
10:43288816	10	43288816	s1
10:72524413	10	72524413	s2
10:76488005	10	76488005	s2
10:81693613	10	81693613	s2
10:90547576	10	90547576	s1
10:112860526	10	112860526	s1
10:124120457	10	124120457	s1
10:131575667	10	131575667	s2
10:132988017	10	132988017	s4
11:5696580	11	5696580	s3
11:9606639	11	9606639	s3
11:12781659	11	12781659	s1
11:15341413	11	15341413	s3
11:24383190	11	24383190	s3
11:30004044	11	30004044	s1
11:43140523	11	43140523	s2
11:44293434	11	44293434	s2
11:45845740	11	45845740	s4
11:47967292	11	47967292	s2
11:70098040	11	70098040	s2
11:70440026	11	70440026	s1
11:81030314	11	81030314	s1
11:99878466	11	99878466	s2
11:107354642	11	107354642	s1
11:121206872	11	121206872	s1
11:121423552	11	121423552	s1
11:121436955	11	121436955	s3
11:130758113	11	130758113	s4
12:7255370	12	7255370	s2
12:40319045	12	40319045	s1
12:47020716	12	47020716	s2
12:49107756	12	49107756	s1
12:53191937	12	53191937	s3
12:53813003	12	53813003	s3
12:62052918	12	62052918	s1
12:75108030	12	75108030	s4
12:88789472	12	88789472	s4
12:109322210	12	109322210	s2
12:112643847	12	112643847	s2
12:113521885	12	113521885	s4
12:116955583	12	116955583	s1
12:123425575	12	123425575	s3
12:126834351	12	126834351	s4
13:21692404	13	21692404	s2
13:27542646	13	27542646	s4
13:28066193	13	28066193	s2
13:40634061	13	40634061	s1
13:48612411	13	48612411	s3
13:48687803	13	48687803	s3
13:53179115	13	53179115	s4
13:72040800	13	72040800	s2
13:75814878	13	75814878	s4
13:86642576	13	86642576	s1
13:95150403	13	95150403	s1
13:102326448	13	102326448	s2
13:104632073	13	104632073	s4
13:108734015	13	108734015	s1
13:113606139	13	113606139	s3
14:24866685	14	24866685	s3
14:27592165	14	27592165	s3
14:30231967	14	30231967	s1
14:32952020	14	32952020	s2
14:34446715	14	34446715	s2
14:51942281	14	51942281	s4
14:87565864	14	87565864	s2
14:89508519	14	89508519	s1
15:25781675	15	25781675	s2
15:32946561	15	32946561	s4
15:34417594	15	34417594	s3
15:46678124	15	46678124	s1
15:50213690	15	50213690	s3
15:54518551	15	54518551	s3
15:61217551	15	61217551	s2
15:66408628	15	66408628	s1
15:78832349	15	78832349	s3
15:84442933	15	84442933	s1
15:84702727	15	84702727	s3
15:84715689	15	84715689	s3
15:97402662	15	97402662	s4
15:99056335	15	99056335	s1
16:9568620	16	9568620	s1
16:11064321	16	11064321	s1
16:17666353	16	17666353	s2
16:20522779	16	20522779	s1
16:28602449	16	28602449	s2
16:31122571	16	31122571	s4
16:51138448	16	51138448	s3
16:54155686	16	54155686	s3
16:84768737	16	84768737	s1
17:1472562	17	1472562	s3
17:9751211	17	9751211	s1
17:32132307	17	32132307	s4
17:32973058	17	32973058	s1
17:43671737	17	43671737	s1
17:47295008	17	47295008	s1
17:47397323	17	47397323	s3
17:64280153	17	64280153	s1
17:69033000	17	69033000	s4
17:72534096	17	72534096	s4
18:24311490	18	24311490	s3
18:27940854	18	27940854	s3
18:29088958	18	29088958	s3
18:43400094	18	43400094	s3
18:61126675	18	61126675	s1
18:66464773	18	66464773	s2
18:76713936	18	76713936	s2
19:3636770	19	3636770	s4
19:24053751	19	24053751	s4
19:39598613	19	39598613	s1
19:40009396	19	40009396	s1
19:52258541	19	52258541	s1
19:55176262	19	55176262	s1
19:56423893	19	56423893	s2
1:12401868	1	12401868	s2
1:30066804	1	30066804	s2
1:30885210	1	30885210	s1
1:40333302	1	40333302	s2
1:41083947	1	41083947	s1
1:68047141	1	68047141	s3
1:85770620	1	85770620	s2
1:89894128	1	89894128	s1
1:92068967	1	92068967	s3
1:98931328	1	98931328	s4
1:109504912	1	109504912	s3
1:149906413	1	149906413	s2
1:158391911	1	158391911	s2
1:163090553	1	163090553	s3
1:196840272	1	196840272	s3
1:201571927	1	201571927	s1
1:202588595	1	202588595	s3
1:204674026	1	204674026	s1
1:206916362	1	206916362	s3
1:218151671	1	218151671	s1
1:232353008	1	232353008	s2
1:239778660	1	239778660	s3
1:242063528	1	242063528	s3
20:1357852	20	1357852	s2
20:17625001	20	17625001	s1
20:17879522	20	17879522	s4
20:23437384	20	23437384	s3
20:48454671	20	48454671	s2
21:27707138	21	27707138	s3
21:28267506	21	28267506	s3
21:40840854	21	40840854	s2
21:43950304	21	43950304	s2
22:21925017	22	21925017	s1
22:22118229	22	22118229	s1
22:44880343	22	44880343	s4
22:48210968	22	48210968	s1
2:10326656	2	10326656	s2
2:34134928	2	34134928	s4
2:43777964	2	43777964	s2
2:47088920	2	47088920	s3
2:49429109	2	49429109	s3
2:50689780	2	50689780	s2
2:52870032	2	52870032	s4
2:52944638	2	52944638	s1
2:72030760	2	72030760	s1
2:72089937	2	72089937	s2
2:137854477	2	137854477	s4
2:140571453	2	140571453	s3
2:161609396	2	161609396	s3
2:221561705	2	221561705	s3
2:226935143	2	226935143	s1
2:233982205	2	233982205	s4
2:238446823	2	238446823	s4
3:16142065	3	16142065	s1
3:31795428	3	31795428	s1
3:57204419	3	57204419	s2
3:69688931	3	69688931	s1
3:73182547	3	73182547	s1
3:151018968	3	151018968	s1
3:151695693	3	151695693	s2
3:167775711	3	167775711	s2
4:918358	4	918358	s3
4:15775906	4	15775906	s1
4:56911507	4	56911507	s3
4:68810246	4	68810246	s1
4:72168875	4	72168875	s2
4:77228724	4	77228724	s4
4:94084099	4	94084099	s2
4:110150399	4	110150399	s1
4:112054992	4	112054992	s4
4:133589514	4	133589514	s3
4:142688390	4	142688390	s4
4:147442094	4	147442094	s3
4:148396094	4	148396094	s1
4:156720740	4	156720740	s1
4:171268171	4	171268171	s2
4:184213313	4	184213313	s3
4:190769138	4	190769138	s1
5:34840841	5	34840841	s1
5:35073247	5	35073247	s3
5:36615847	5	36615847	s3
5:53061637	5	53061637	s1
5:75729336	5	75729336	s2
5:98267115	5	98267115	s3
5:98530627	5	98530627	s3
5:107195737	5	107195737	s2
5:120612737	5	120612737	s2
5:133858719	5	133858719	s1
5:141811606	5	141811606	s4
5:143614503	5	143614503	s1
5:163349431	5	163349431	s1
5:170112772	5	170112772	s1
5:171049530	5	171049530	s2
5:173132309	5	173132309	s1
5:177496056	5	177496056	s1
6:6153848	6	6153848	s3
6:13310012	6	13310012	s3
6:30416926	6	30416926	s2
6:31105413	6	31105413	s1
6:32021414	6	32021414	s1
6:32306090	6	32306090	s2
6:57618440	6	57618440	s1
6:70073237	6	70073237	s3
6:105378995	6	105378995	s1
6:106601355	6	106601355	s3
6:106993458	6	106993458	s1
6:110140246	6	110140246	s3
6:143984309	6	143984309	s4
6:144272903	6	144272903	s1
6:149496809	6	149496809	s4
6:150571265	6	150571265	s3
7:100184	7	100184	s1
7:4840155	7	4840155	s1
7:5618237	7	5618237	s4
7:7854955	7	7854955	s1
7:9160626	7	9160626	s4
7:25573204	7	25573204	s1
7:26232627	7	26232627	s1
7:28448448	7	28448448	s1
7:32887079	7	32887079	s1
7:33723693	7	33723693	s2
7:34759070	7	34759070	s1
7:37538795	7	37538795	s4
7:38546250	7	38546250	s1
7:50333463	7	50333463	s2
7:52025459	7	52025459	s2
7:52612123	7	52612123	s1
7:92029302	7	92029302	s1
7:92223518	7	92223518	s1
7:97693811	7	97693811	s3
7:100026292	7	100026292	s2
7:111592231	7	111592231	s1
7:125525026	7	125525026	s1
7:126928684	7	126928684	s4
8:1676181	8	1676181	s3
8:2931339	8	2931339	s1
8:3488044	8	3488044	s1
8:10641965	8	10641965	s4
8:11478916	8	11478916	s3
8:23945388	8	23945388	s1
8:26776330	8	26776330	s2
8:31132850	8	31132850	s3
8:31830933	8	31830933	s3
8:71659279	8	71659279	s1
8:77760079	8	77760079	s3
8:94062091	8	94062091	s1
8:96481671	8	96481671	s1
8:97627576	8	97627576	s4
8:98361032	8	98361032	s4
8:101833267	8	101833267	s3
8:102453350	8	102453350	s4
8:108324467	8	108324467	s1
8:127352404	8	127352404	s4
8:132836740	8	132836740	s3
8:133759318	8	133759318	s2
9:433347	9	433347	s4
9:14454393	9	14454393	s3
9:38477631	9	38477631	s4
9:73418216	9	73418216	s1
9:78633391	9	78633391	s3
9:93561614	9	93561614	s1
9:94255425	9	94255425	s3
9:107664301	9	107664301	s1
9:129197516	9	129197516	s1
9:137096656	9	137096656	s1
9:139064718	9	139064718	s1
