# Supplementary material for: The Molecular and Neuropathological Consequences of Genetic Risk for Alzheimer's Dementia
Source: Front Neurosci. 2018 Oct 8;12:699. doi: 10.3389/fnins.2018.00699 (PMC6187226; doi:10.3389/fnins.2018.00699)
Supplement: Supplementary file 5 [file Table_5.xlsx]

## Sheet: TableS5
Supplementary Table5: Association between PRS and traits
PRS	Trait	Trait.Description	Category1	Category2	estimate	std.error	statistic	p.value	N
AD-PRS	Alzheimer's Dementia	Diagnosis of Alzheimer's dementia made by clinician	Phenotype	Clinical Diagnosis	0.678791	0.0718523	9.44703	3.48581e-21	1161
AD-PRS without APOE/TOMM40	Alzheimer's Dementia	Diagnosis of Alzheimer's dementia made by clinician	Phenotype	Clinical Diagnosis	0.519646	0.069262	7.50261	6.25579e-14	1161
APOE/TOMM40 region	Alzheimer's Dementia	Diagnosis of Alzheimer's dementia made by clinician	Phenotype	Clinical Diagnosis	0.449543	0.0667795	6.73175	1.67633e-11	1161
AD-PRS	Major depressive disorder	Diagnosis of major depressive disorder made by clinician based on clinical review	Phenotype	Clinical Diagnosis	-0.0350917	0.110688	-0.317032	0.751219	1268
AD-PRS without APOE/TOMM40	Major depressive disorder	Diagnosis of major depressive disorder made by clinician based on clinical review	Phenotype	Clinical Diagnosis	-0.0614419	0.110005	-0.558537	0.576478	1268
APOE/TOMM40 region	Major depressive disorder	Diagnosis of major depressive disorder made by clinician based on clinical review	Phenotype	Clinical Diagnosis	0.0297963	0.110243	0.270279	0.786946	1268
AD-PRS	Stroke	Diagnosis of stroke made by clinician	Phenotype	Clinical Diagnosis	-0.0501812	0.089126	-0.563036	0.57341	1266
AD-PRS without APOE/TOMM40	Stroke	Diagnosis of stroke made by clinician	Phenotype	Clinical Diagnosis	0.0162681	0.0888302	0.183136	0.854691	1266
APOE/TOMM40 region	Stroke	Diagnosis of stroke made by clinician	Phenotype	Clinical Diagnosis	-0.116766	0.0910263	-1.28278	0.19957	1266
AD-PRS	Episodic memory	Estimated slope from random effects model for episodic memory	Phenotype	Cognitive Decline	-0.0327103	0.00284758	-11.487	4.80146e-29	1198
AD-PRS without APOE/TOMM40	Episodic memory	Estimated slope from random effects model for episodic memory	Phenotype	Cognitive Decline	-0.0256378	0.00285069	-8.99355	9.16421e-19	1198
APOE/TOMM40 region	Episodic memory	Estimated slope from random effects model for episodic memory	Phenotype	Cognitive Decline	-0.0208228	0.00287554	-7.24137	7.93516e-13	1198
AD-PRS	Global cognition	Estimated slope from random effects model for global cognition	Phenotype	Cognitive Decline	-0.0307212	0.00274621	-11.1868	1.05766e-27	1200
AD-PRS without APOE/TOMM40	Global cognition	Estimated slope from random effects model for global cognition	Phenotype	Cognitive Decline	-0.0233986	0.00274748	-8.51639	4.87355e-17	1200
APOE/TOMM40 region	Global cognition	Estimated slope from random effects model for global cognition	Phenotype	Cognitive Decline	-0.0205842	0.00277038	-7.43008	2.0583e-13	1200
AD-PRS	Perceptual orientation	Estimated slope from random effects model for perceptual orientation	Phenotype	Cognitive Decline	-0.00742425	0.00112952	-6.57292	7.40643e-11	1175
AD-PRS without APOE/TOMM40	Perceptual orientation	Estimated slope from random effects model for perceptual orientation	Phenotype	Cognitive Decline	-0.00721881	0.00113029	-6.38666	2.43944e-10	1175
APOE/TOMM40 region	Perceptual orientation	Estimated slope from random effects model for perceptual orientation	Phenotype	Cognitive Decline	-0.00260804	0.00114156	-2.28462	0.022513	1175
AD-PRS	Perceptual speed	Estimated slope from random effects model for perceptual speed	Phenotype	Cognitive Decline	-0.0169798	0.00224722	-7.5559	8.34249e-14	1176
AD-PRS without APOE/TOMM40	Perceptual speed	Estimated slope from random effects model for perceptual speed	Phenotype	Cognitive Decline	-0.0141523	0.00224633	-6.30017	4.19758e-10	1176
APOE/TOMM40 region	Perceptual speed	Estimated slope from random effects model for perceptual speed	Phenotype	Cognitive Decline	-0.0095334	0.00226807	-4.20331	2.83016e-05	1176
AD-PRS	Semantic memory	Estimated slope from random effects model for semantic memory	Phenotype	Cognitive Decline	-0.0348813	0.00331304	-10.5285	7.71343e-25	1184
AD-PRS without APOE/TOMM40	Semantic memory	Estimated slope from random effects model for semantic memory	Phenotype	Cognitive Decline	-0.0272609	0.00332721	-8.19333	6.54893e-16	1184
APOE/TOMM40 region	Semantic memory	Estimated slope from random effects model for semantic memory	Phenotype	Cognitive Decline	-0.0222897	0.00334025	-6.67308	3.84241e-11	1184
AD-PRS	Working memory	Estimated slope from random effects model for working memory	Phenotype	Cognitive Decline	-0.0124805	0.00147107	-8.48396	6.33733e-17	1200
AD-PRS without APOE/TOMM40	Working memory	Estimated slope from random effects model for working memory	Phenotype	Cognitive Decline	-0.00921072	0.00147288	-6.25353	5.57334e-10	1200
APOE/TOMM40 region	Working memory	Estimated slope from random effects model for working memory	Phenotype	Cognitive Decline	-0.00878767	0.00147484	-5.9584	3.34533e-09	1200
AD-PRS	Conscientiousness	Conscientiousness from NEO Five-Factor Inventory - Sum of 12 items	Phenotype	Lifestyle,Personality	-0.412824	0.174555	-2.365	0.0182494	869
AD-PRS without APOE/TOMM40	Conscientiousness	Conscientiousness from NEO Five-Factor Inventory - Sum of 12 items	Phenotype	Lifestyle,Personality	-0.339771	0.175585	-1.93508	0.0533059	869
APOE/TOMM40 region	Conscientiousness	Conscientiousness from NEO Five-Factor Inventory - Sum of 12 items	Phenotype	Lifestyle,Personality	-0.237971	0.171716	-1.38584	0.166153	869
AD-PRS	Early life socioeconomic status	Early life socioeconomic status - Average of 3 items	Phenotype	Lifestyle,Personality	0.0268046	0.0190085	1.41014	0.158749	1249
AD-PRS without APOE/TOMM40	Early life socioeconomic status	Early life socioeconomic status - Average of 3 items	Phenotype	Lifestyle,Personality	0.0286149	0.0191493	1.49431	0.135349	1249
APOE/TOMM40 region	Early life socioeconomic status	Early life socioeconomic status - Average of 3 items	Phenotype	Lifestyle,Personality	0.00584546	0.0190598	0.30669	0.75913	1249
AD-PRS	Cognitively stimulating activity	Frequency of participation in cognitively stimulating activity in late life - Average of 7 items	Phenotype	Lifestyle,Personality	-0.0164829	0.0394544	-0.417772	0.676255	639
AD-PRS without APOE/TOMM40	Cognitively stimulating activity	Frequency of participation in cognitively stimulating activity in late life - Average of 7 items	Phenotype	Lifestyle,Personality	-0.00889918	0.0392631	-0.226655	0.820765	639
APOE/TOMM40 region	Cognitively stimulating activity	Frequency of participation in cognitively stimulating activity in late life - Average of 7 items	Phenotype	Lifestyle,Personality	-0.0166477	0.0395554	-0.42087	0.673992	639
AD-PRS	Neuroticism	Neuroticism from NEO Five-Factor Inventory - Sum of 12 items	Phenotype	Lifestyle,Personality	0.432643	0.186391	2.32116	0.0204605	1100
AD-PRS without APOE/TOMM40	Neuroticism	Neuroticism from NEO Five-Factor Inventory - Sum of 12 items	Phenotype	Lifestyle,Personality	0.494021	0.186334	2.65127	0.00813454	1100
APOE/TOMM40 region	Neuroticism	Neuroticism from NEO Five-Factor Inventory - Sum of 12 items	Phenotype	Lifestyle,Personality	0.0429815	0.186563	0.230386	0.817835	1100
AD-PRS	Past cognitive activity	Cognitive activity average for past age periods	Phenotype	Lifestyle,Personality	0.00644414	0.0260439	0.247434	0.804664	554
AD-PRS without APOE/TOMM40	Past cognitive activity	Cognitive activity average for past age periods	Phenotype	Lifestyle,Personality	-0.00252333	0.0259599	-0.0972011	0.922602	554
APOE/TOMM40 region	Past cognitive activity	Cognitive activity average for past age periods	Phenotype	Lifestyle,Personality	0.0156884	0.0262253	0.598216	0.549942	554
AD-PRS	Purpose in life	Sense of purpose in life	Phenotype	Lifestyle,Personality	0.00143114	0.0206775	0.0692123	0.944844	598
AD-PRS without APOE/TOMM40	Purpose in life	Sense of purpose in life	Phenotype	Lifestyle,Personality	-0.0103468	0.0204512	-0.505926	0.613096	598
APOE/TOMM40 region	Purpose in life	Sense of purpose in life	Phenotype	Lifestyle,Personality	0.0190015	0.0209077	0.908828	0.363809	598
AD-PRS	Loneliness	Perceived social isolation (loneliness)	Phenotype	Lifestyle,Personality	0.00626569	0.0268056	0.233745	0.815263	597
AD-PRS without APOE/TOMM40	Loneliness	Perceived social isolation (loneliness)	Phenotype	Lifestyle,Personality	0.0108678	0.0265313	0.409623	0.68223	597
APOE/TOMM40 region	Loneliness	Perceived social isolation (loneliness)	Phenotype	Lifestyle,Personality	-0.00537064	0.0270901	-0.19825	0.842917	597
AD-PRS	Size of social network	Size of social network based on the number of children, family, and friends seen at least once a month	Phenotype	Lifestyle,Personality	0.054609	0.19215	0.2842	0.776304	1263
AD-PRS without APOE/TOMM40	Size of social network	Size of social network based on the number of children, family, and friends seen at least once a month	Phenotype	Lifestyle,Personality	-0.0393839	0.192531	-0.204559	0.837949	1263
APOE/TOMM40 region	Size of social network	Size of social network based on the number of children, family, and friends seen at least once a month	Phenotype	Lifestyle,Personality	0.156821	0.192098	0.81636	0.414449	1263
AD-PRS	Cancer	Medical Conditions - cancer - ever	Phenotype	Medical Conditions	-0.102941	0.0574776	-1.79098	0.073296	1271
AD-PRS without APOE/TOMM40	Cancer	Medical Conditions - cancer - ever	Phenotype	Medical Conditions	-0.0644561	0.0572704	-1.12547	0.26039	1271
APOE/TOMM40 region	Cancer	Medical Conditions - cancer - ever	Phenotype	Medical Conditions	-0.0901222	0.0576445	-1.56341	0.117955	1271
AD-PRS	Congestive heart failure	Medical Conditions - congestive heart failure - ever	Phenotype	Medical Conditions	-0.236636	0.142098	-1.6653	0.0958522	483
AD-PRS without APOE/TOMM40	Congestive heart failure	Medical Conditions - congestive heart failure - ever	Phenotype	Medical Conditions	-0.175498	0.141349	-1.2416	0.214384	483
APOE/TOMM40 region	Congestive heart failure	Medical Conditions - congestive heart failure - ever	Phenotype	Medical Conditions	-0.165611	0.141886	-1.16721	0.243125	483
AD-PRS	Claudication	Medical conditions - claudication - ever	Phenotype	Medical Conditions	0.0268318	0.0632928	0.423931	0.671616	1266
AD-PRS without APOE/TOMM40	Claudication	Medical conditions - claudication - ever	Phenotype	Medical Conditions	0.039895	0.0630497	0.632755	0.526893	1266
APOE/TOMM40 region	Claudication	Medical conditions - claudication - ever	Phenotype	Medical Conditions	-0.0117796	0.0638881	-0.184378	0.853717	1266
AD-PRS	Diastolic blood pressure	Diastolic blood pressure - Average of 3 readings	Phenotype	Medical Conditions	-0.0201813	0.308613	-0.0653933	0.947871	1267
AD-PRS without APOE/TOMM40	Diastolic blood pressure	Diastolic blood pressure - Average of 3 readings	Phenotype	Medical Conditions	0.0278116	0.30936	0.0899006	0.92838	1267
APOE/TOMM40 region	Diastolic blood pressure	Diastolic blood pressure - Average of 3 readings	Phenotype	Medical Conditions	-0.0776394	0.308697	-0.251507	0.801463	1267
AD-PRS	Diabetes	Self-reported history of diabetes	Phenotype	Medical Conditions	-0.0185823	0.0705791	-0.263283	0.792332	1270
AD-PRS without APOE/TOMM40	Diabetes	Self-reported history of diabetes	Phenotype	Medical Conditions	0.0410228	0.0711567	0.576515	0.564267	1270
APOE/TOMM40 region	Diabetes	Self-reported history of diabetes	Phenotype	Medical Conditions	-0.0947537	0.0725674	-1.30573	0.191643	1270
AD-PRS	Falls	Falls over the past year, self-reported	Phenotype	Medical Conditions	0.000352276	0.0855305	0.00411872	0.996714	639
AD-PRS without APOE/TOMM40	Falls	Falls over the past year, self-reported	Phenotype	Medical Conditions	-0.0262777	0.0849199	-0.309441	0.756986	639
APOE/TOMM40 region	Falls	Falls over the past year, self-reported	Phenotype	Medical Conditions	0.0410406	0.0855839	0.479537	0.631557	639
AD-PRS	Head injury with loss of consciousness	Medical History - Head injury with loss of consciousness - ever	Phenotype	Medical Conditions	0.030502	0.0956422	0.318918	0.749789	1270
AD-PRS without APOE/TOMM40	Head injury with loss of consciousness	Medical History - Head injury with loss of consciousness - ever	Phenotype	Medical Conditions	0.0484745	0.0966787	0.501397	0.616091	1270
APOE/TOMM40 region	Head injury with loss of consciousness	Medical History - Head injury with loss of consciousness - ever	Phenotype	Medical Conditions	-0.0160703	0.0960195	-0.167365	0.867083	1270
AD-PRS	Heart attack	Medical Conditions - heart - ever	Phenotype	Medical Conditions	-0.180965	0.0695536	-2.60181	0.00927331	1271
AD-PRS without APOE/TOMM40	Heart attack	Medical Conditions - heart - ever	Phenotype	Medical Conditions	-0.0894513	0.0688582	-1.29907	0.193921	1271
APOE/TOMM40 region	Heart attack	Medical Conditions - heart - ever	Phenotype	Medical Conditions	-0.20072	0.0729116	-2.75292	0.00590666	1271
AD-PRS	Hypertension	Self-reported history of hypertension	Phenotype	Medical Conditions	-0.0563179	0.0601163	-0.936816	0.348853	1271
AD-PRS without APOE/TOMM40	Hypertension	Self-reported history of hypertension	Phenotype	Medical Conditions	-0.0216253	0.0602883	-0.358698	0.719821	1271
APOE/TOMM40 region	Hypertension	Self-reported history of hypertension	Phenotype	Medical Conditions	-0.0689299	0.0598006	-1.15266	0.249048	1271
AD-PRS	Chronic medical conditions	Chronic medical conditions - Sum of 7 items	Phenotype	Medical Conditions	-0.0538194	0.0219669	-2.45002	0.0144191	1271
AD-PRS without APOE/TOMM40	Chronic medical conditions	Chronic medical conditions - Sum of 7 items	Phenotype	Medical Conditions	-0.0248866	0.0219548	-1.13354	0.257203	1271
APOE/TOMM40 region	Chronic medical conditions	Chronic medical conditions - Sum of 7 items	Phenotype	Medical Conditions	-0.0600746	0.0219503	-2.73684	0.00628989	1271
AD-PRS	Systolic blood pressure	Systolic blood pressure - Average of 3 readings	Phenotype	Medical Conditions	0.428063	0.557657	0.76761	0.442862	1267
AD-PRS without APOE/TOMM40	Systolic blood pressure	Systolic blood pressure - Average of 3 readings	Phenotype	Medical Conditions	0.262966	0.559001	0.470421	0.638135	1267
APOE/TOMM40 region	Systolic blood pressure	Systolic blood pressure - Average of 3 readings	Phenotype	Medical Conditions	0.37972	0.557803	0.680742	0.49616	1267
AD-PRS	Thyroid disease	Medical Conditons - thyroid disease - ever	Phenotype	Medical Conditions	-0.0907788	0.0669594	-1.35573	0.175185	1271
AD-PRS without APOE/TOMM40	Thyroid disease	Medical Conditons - thyroid disease - ever	Phenotype	Medical Conditions	-0.105863	0.066304	-1.59663	0.110348	1271
APOE/TOMM40 region	Thyroid disease	Medical Conditons - thyroid disease - ever	Phenotype	Medical Conditions	-0.00508769	0.0657739	-0.0773513	0.938344	1271
AD-PRS	Cumulative vascular disease burden	Cumulative vascular disease burden - Average of 3 items (ROS/MAP/MARS)	Phenotype	Medical Conditions	-0.0193597	0.0222481	-0.870172	0.384371	1270
AD-PRS without APOE/TOMM40	Cumulative vascular disease burden	Cumulative vascular disease burden - Average of 3 items (ROS/MAP/MARS)	Phenotype	Medical Conditions	-0.00362583	0.0222629	-0.162865	0.870651	1270
APOE/TOMM40 region	Cumulative vascular disease burden	Cumulative vascular disease burden - Average of 3 items (ROS/MAP/MARS)	Phenotype	Medical Conditions	-0.0295467	0.0222524	-1.3278	0.184484	1270
AD-PRS	Cumulative vascular disease risk factors	Cumulative vascular disease risk factors - Average of 3 items	Phenotype	Medical Conditions	-0.0304877	0.0232157	-1.31323	0.189342	1270
AD-PRS without APOE/TOMM40	Cumulative vascular disease risk factors	Cumulative vascular disease risk factors - Average of 3 items	Phenotype	Medical Conditions	-0.0167075	0.0232364	-0.719022	0.47226	1270
APOE/TOMM40 region	Cumulative vascular disease risk factors	Cumulative vascular disease risk factors - Average of 3 items	Phenotype	Medical Conditions	-0.0301115	0.0232255	-1.29649	0.195044	1270
AD-PRS	Amyloid	Overall amyloid level - Mean of 8 brain regions	Brain pathology	Pathology	0.843787	0.0983283	8.58133	2.74009e-17	1252
AD-PRS without APOE/TOMM40	Amyloid	Overall amyloid level - Mean of 8 brain regions	Brain pathology	Pathology	0.533358	0.0978539	5.45055	6.04487e-08	1252
APOE/TOMM40 region	Amyloid	Overall amyloid level - Mean of 8 brain regions	Brain pathology	Pathology	0.729418	0.0980901	7.43621	1.91859e-13	1252
AD-PRS	Arteriolosclerosis	Arteriolosclerosis - 4 stages	Brain pathology	Pathology	0.0373936	0.0264414	1.41421	0.157548	1261
AD-PRS without APOE/TOMM40	Arteriolosclerosis	Arteriolosclerosis - 4 stages	Brain pathology	Pathology	0.0280326	0.0264659	1.0592	0.289713	1261
APOE/TOMM40 region	Arteriolosclerosis	Arteriolosclerosis - 4 stages	Brain pathology	Pathology	0.0256502	0.0263552	0.973247	0.330617	1261
AD-PRS	Cerebral amyloid angiopathy	Cerebral amyloid angiopathy - 4 stages	Brain pathology	Pathology	0.178311	0.0259397	6.87405	9.87931e-12	1237
AD-PRS without APOE/TOMM40	Cerebral amyloid angiopathy	Cerebral amyloid angiopathy - 4 stages	Brain pathology	Pathology	0.0534077	0.0254816	2.09593	0.0362913	1237
APOE/TOMM40 region	Cerebral amyloid angiopathy	Cerebral amyloid angiopathy - 4 stages	Brain pathology	Pathology	0.243312	0.0255749	9.5137	9.27818e-21	1237
AD-PRS	Gross cerebral infarctions	Cerebral Infarctions - Binary - Gross-Chronic-Any Location	Brain pathology	Pathology	0.0221035	0.0132869	1.66356	0.0964479	1272
AD-PRS without APOE/TOMM40	Gross cerebral infarctions	Cerebral Infarctions - Binary - Gross-Chronic-Any Location	Brain pathology	Pathology	0.00428612	0.0132735	0.322908	0.746818	1272
APOE/TOMM40 region	Gross cerebral infarctions	Cerebral Infarctions - Binary - Gross-Chronic-Any Location	Brain pathology	Pathology	0.0335539	0.0132735	2.52788	0.0115958	1272
AD-PRS	Micro cerebral infarctions	Cerebral Infarctions - Binary - Micro-Chronic-Any Location	Brain pathology	Pathology	-0.00938434	0.0623502	-0.15051	0.880362	1272
AD-PRS without APOE/TOMM40	Micro cerebral infarctions	Cerebral Infarctions - Binary - Micro-Chronic-Any Location	Brain pathology	Pathology	-0.0432113	0.0622616	-0.694029	0.487664	1272
APOE/TOMM40 region	Micro cerebral infarctions	Cerebral Infarctions - Binary - Micro-Chronic-Any Location	Brain pathology	Pathology	0.0481132	0.0621685	0.773916	0.43898	1272
AD-PRS	Cerebral atherosclerosis	Cerebral Atherosclerosis Rating - 4 levels (None - severe)	Brain pathology	Pathology	0.0822381	0.0228248	3.60301	0.000326786	1264
AD-PRS without APOE/TOMM40	Cerebral atherosclerosis	Cerebral Atherosclerosis Rating - 4 levels (None - severe)	Brain pathology	Pathology	0.0650633	0.0228938	2.84196	0.00455591	1264
APOE/TOMM40 region	Cerebral atherosclerosis	Cerebral Atherosclerosis Rating - 4 levels (None - severe)	Brain pathology	Pathology	0.051338	0.0228413	2.24759	0.0247745	1264
AD-PRS	Lewy body disease	Pathologic diagnosis of Lewy body diseases - 4 stages	Brain pathology	Pathology			5.14650283419314 (LR.Chisq)	0.161378	1233
AD-PRS without APOE/TOMM40	Lewy body disease	Pathologic diagnosis of Lewy body diseases - 4 stages	Brain pathology	Pathology			8.4030550426437(LR.Chisq)	0.0383764	1233
APOE/TOMM40 region	Lewy body disease	Pathologic diagnosis of Lewy body diseases - 4 stages	Brain pathology	Pathology			0.394255588497117(LR.Chisq)	0.941427	1233
AD-PRS	Hippocampal sclerosis	Definite presence of typical hippocampal sclerosis	Brain pathology	Pathology	0.622076	0.106672	5.83168	5.4873e-09	1263
AD-PRS without APOE/TOMM40	Hippocampal sclerosis	Definite presence of typical hippocampal sclerosis	Brain pathology	Pathology	0.507248	0.104976	4.83203	1.35147e-06	1263
APOE/TOMM40 region	Hippocampal sclerosis	Definite presence of typical hippocampal sclerosis	Brain pathology	Pathology	0.365747	0.101386	3.60745	0.000309217	1263
AD-PRS	Neurofibrillary tangles	Neurofibrillary tangle summary based on 5 regions	Brain pathology	Pathology	0.513398	0.0507228	10.1216	3.27733e-23	1271
AD-PRS without APOE/TOMM40	Neurofibrillary tangles	Neurofibrillary tangle summary based on 5 regions	Brain pathology	Pathology	0.367004	0.0506486	7.24609	7.42875e-13	1271
APOE/TOMM40 region	Neurofibrillary tangles	Neurofibrillary tangle summary based on 5 regions	Brain pathology	Pathology	0.379364	0.0506526	7.48952	1.29028e-13	1271
AD-PRS	Diffuse plaques	Diffuse plaque summary based on 5 regions	Brain pathology	Pathology	0.728708	0.0818423	8.90381	1.82604e-18	1271
AD-PRS without APOE/TOMM40	Diffuse plaques	Diffuse plaque summary based on 5 regions	Brain pathology	Pathology	0.445791	0.0814628	5.47232	5.34757e-08	1271
APOE/TOMM40 region	Diffuse plaques	Diffuse plaque summary based on 5 regions	Brain pathology	Pathology	0.650853	0.0814693	7.98893	3.03388e-15	1271
AD-PRS	Neuritic plaques	Neuritic plaque summary based on 5 regions	Brain pathology	Pathology	0.819337	0.0809142	10.126	3.14521e-23	1271
AD-PRS without APOE/TOMM40	Neuritic plaques	Neuritic plaque summary based on 5 regions	Brain pathology	Pathology	0.53977	0.0806196	6.69526	3.22552e-11	1271
APOE/TOMM40 region	Neuritic plaques	Neuritic plaque summary based on 5 regions	Brain pathology	Pathology	0.674149	0.080626	8.36144	1.61226e-16	1271
AD-PRS	Tangle density	Tangle density - Mean of 8 brain regions	Brain pathology	Pathology	0.51376	0.0673767	7.62518	4.81279e-14	1248
AD-PRS without APOE/TOMM40	Tangle density	Tangle density - Mean of 8 brain regions	Brain pathology	Pathology	0.378817	0.0673015	5.62866	2.24195e-08	1248
APOE/TOMM40 region	Tangle density	Tangle density - Mean of 8 brain regions	Brain pathology	Pathology	0.362345	0.0672396	5.38886	8.47303e-08	1248
AD-PRS	TDP-43	TDP-43, 6 region severity summary	Brain pathology	Pathology	0.230899	0.0296817	7.77916	1.73164e-14	1057
AD-PRS without APOE/TOMM40	TDP-43	TDP-43, 6 region severity summary	Brain pathology	Pathology	0.159145	0.0290657	5.47537	5.45711e-08	1057
APOE/TOMM40 region	TDP-43	TDP-43, 6 region severity summary	Brain pathology	Pathology	0.182926	0.0296632	6.16677	9.91598e-10	1057
AD-PRS	m1		Omics in DLPFC	DNAm module	0.00947047	0.00747421	1.26709	0.205579	651
AD-PRS without APOE/TOMM40	m1		Omics in DLPFC	DNAm module	0.00741669	0.00741144	1.00071	0.317342	651
APOE/TOMM40 region	m1		Omics in DLPFC	DNAm module	0.00610541	0.00785412	0.777351	0.437235	651
AD-PRS	m100		Omics in DLPFC	DNAm module	-0.0021466	0.0102526	-0.209371	0.834224	651
AD-PRS without APOE/TOMM40	m100		Omics in DLPFC	DNAm module	0.0068918	0.0101471	0.679192	0.497259	651
APOE/TOMM40 region	m100		Omics in DLPFC	DNAm module	-0.0155637	0.0107531	-1.44736	0.14828	651
AD-PRS	m101		Omics in DLPFC	DNAm module	0.00106168	0.0154709	0.068624	0.94531	651
AD-PRS without APOE/TOMM40	m101		Omics in DLPFC	DNAm module	0.0013244	0.0153411	0.0863304	0.93123	651
APOE/TOMM40 region	m101		Omics in DLPFC	DNAm module	-0.000130911	0.0162574	-0.00805239	0.993578	651
AD-PRS	m134		Omics in DLPFC	DNAm module	-0.0135567	0.0169472	-0.799942	0.424037	651
AD-PRS without APOE/TOMM40	m134		Omics in DLPFC	DNAm module	0.00174808	0.0167783	0.104187	0.917053	651
APOE/TOMM40 region	m134		Omics in DLPFC	DNAm module	-0.0291916	0.0177805	-1.64178	0.101121	651
AD-PRS	m135		Omics in DLPFC	DNAm module	-0.0233982	0.0130831	-1.78843	0.0741726	651
AD-PRS without APOE/TOMM40	m135		Omics in DLPFC	DNAm module	-0.00623488	0.0129376	-0.481919	0.630026	651
APOE/TOMM40 region	m135		Omics in DLPFC	DNAm module	-0.0350801	0.0137104	-2.55866	0.0107338	651
AD-PRS	m136		Omics in DLPFC	DNAm module	-0.0229671	0.016668	-1.37791	0.168705	651
AD-PRS without APOE/TOMM40	m136		Omics in DLPFC	DNAm module	-0.00347877	0.0164891	-0.210974	0.832974	651
APOE/TOMM40 region	m136		Omics in DLPFC	DNAm module	-0.0388024	0.017474	-2.22058	0.0267243	651
AD-PRS	m2		Omics in DLPFC	DNAm module	-0.00176875	0.00880312	-0.200923	0.840822	651
AD-PRS without APOE/TOMM40	m2		Omics in DLPFC	DNAm module	-0.00137468	0.00872927	-0.15748	0.874916	651
APOE/TOMM40 region	m2		Omics in DLPFC	DNAm module	-0.00115761	0.00925067	-0.125138	0.900453	651
AD-PRS	m25		Omics in DLPFC	DNAm module	-0.0173362	0.0086289	-2.00908	0.0449422	651
AD-PRS without APOE/TOMM40	m25		Omics in DLPFC	DNAm module	-0.0115072	0.00855387	-1.34526	0.179011	651
APOE/TOMM40 region	m25		Omics in DLPFC	DNAm module	-0.0145991	0.00906479	-1.61053	0.107769	651
AD-PRS	m26		Omics in DLPFC	DNAm module	-0.00215094	0.00606748	-0.354503	0.723077	651
AD-PRS without APOE/TOMM40	m26		Omics in DLPFC	DNAm module	-0.00297959	0.00601597	-0.49528	0.62057	651
APOE/TOMM40 region	m26		Omics in DLPFC	DNAm module	0.000755473	0.0063753	0.1185	0.905708	651
AD-PRS	m27		Omics in DLPFC	DNAm module	-0.0116105	0.0111545	-1.04088	0.298319	651
AD-PRS without APOE/TOMM40	m27		Omics in DLPFC	DNAm module	-0.00114894	0.0110436	-0.104037	0.917172	651
APOE/TOMM40 region	m27		Omics in DLPFC	DNAm module	-0.020624	0.0117032	-1.76225	0.0784979	651
AD-PRS	m274		Omics in DLPFC	DNAm module	-0.040775	0.0131368	-3.10388	0.00199305	651
AD-PRS without APOE/TOMM40	m274		Omics in DLPFC	DNAm module	-0.0260071	0.0130137	-1.99843	0.0460876	651
APOE/TOMM40 region	m274		Omics in DLPFC	DNAm module	-0.0360876	0.0137911	-2.61674	0.00908442	651
AD-PRS	m275		Omics in DLPFC	DNAm module	-0.0271308	0.0138891	-1.95338	0.0512037	651
AD-PRS without APOE/TOMM40	m275		Omics in DLPFC	DNAm module	-0.0183169	0.0137691	-1.33029	0.183891	651
APOE/TOMM40 region	m275		Omics in DLPFC	DNAm module	-0.0223373	0.0145916	-1.53084	0.126298	651
AD-PRS	m276		Omics in DLPFC	DNAm module	-0.00242883	0.0140087	-0.17338	0.862407	651
AD-PRS without APOE/TOMM40	m276		Omics in DLPFC	DNAm module	0.00384504	0.0138847	0.276927	0.781925	651
APOE/TOMM40 region	m276		Omics in DLPFC	DNAm module	-0.0110717	0.014714	-0.752463	0.452046	651
AD-PRS	m277		Omics in DLPFC	DNAm module	-0.0454709	0.0139638	-3.25635	0.0011873	651
AD-PRS without APOE/TOMM40	m277		Omics in DLPFC	DNAm module	-0.0318078	0.0138396	-2.29832	0.0218614	651
APOE/TOMM40 region	m277		Omics in DLPFC	DNAm module	-0.035603	0.0146662	-2.42755	0.0154728	651
AD-PRS	m278		Omics in DLPFC	DNAm module	-0.00377463	0.0136365	-0.276804	0.782019	651
AD-PRS without APOE/TOMM40	m278		Omics in DLPFC	DNAm module	-0.0014495	0.0135215	-0.1072	0.914664	651
APOE/TOMM40 region	m278		Omics in DLPFC	DNAm module	-0.00492535	0.0143291	-0.34373	0.731161	651
AD-PRS	m28		Omics in DLPFC	DNAm module	-0.0115106	0.0125734	-0.915471	0.360285	651
AD-PRS without APOE/TOMM40	m28		Omics in DLPFC	DNAm module	-0.0101437	0.0124679	-0.813592	0.416178	651
APOE/TOMM40 region	m28		Omics in DLPFC	DNAm module	-0.0055526	0.0132126	-0.420252	0.674441	651
AD-PRS	m29		Omics in DLPFC	DNAm module	-0.00137424	0.00979748	-0.140265	0.888494	651
AD-PRS without APOE/TOMM40	m29		Omics in DLPFC	DNAm module	0.00125226	0.00971374	0.128917	0.897464	651
APOE/TOMM40 region	m29		Omics in DLPFC	DNAm module	-0.00473735	0.0102939	-0.460208	0.645521	651
AD-PRS	m299		Omics in DLPFC	DNAm module	0.0121825	0.0130952	0.930301	0.352561	651
AD-PRS without APOE/TOMM40	m299		Omics in DLPFC	DNAm module	0.0119345	0.0129847	0.919115	0.358377	651
APOE/TOMM40 region	m299		Omics in DLPFC	DNAm module	0.00389424	0.0137603	0.283005	0.777263	651
AD-PRS	m3		Omics in DLPFC	DNAm module	0.00752312	0.0129545	0.580735	0.561621	651
AD-PRS without APOE/TOMM40	m3		Omics in DLPFC	DNAm module	0.0070791	0.0128457	0.551088	0.581763	651
APOE/TOMM40 region	m3		Omics in DLPFC	DNAm module	0.0028859	0.013613	0.211996	0.832177	651
AD-PRS	m30		Omics in DLPFC	DNAm module	0.00753313	0.00992494	0.75901	0.448122	651
AD-PRS without APOE/TOMM40	m30		Omics in DLPFC	DNAm module	0.0147663	0.00982238	1.50334	0.13324	651
APOE/TOMM40 region	m30		Omics in DLPFC	DNAm module	-0.00980957	0.0104091	-0.942406	0.346336	651
AD-PRS	m300		Omics in DLPFC	DNAm module	0.00308894	0.0132096	0.23384	0.815183	651
AD-PRS without APOE/TOMM40	m300		Omics in DLPFC	DNAm module	0.00620837	0.0130962	0.47406	0.635617	651
APOE/TOMM40 region	m300		Omics in DLPFC	DNAm module	-0.00427624	0.0138784	-0.308122	0.758089	651
AD-PRS	m301		Omics in DLPFC	DNAm module	0.00381738	0.0111318	0.342927	0.731764	651
AD-PRS without APOE/TOMM40	m301		Omics in DLPFC	DNAm module	0.00310871	0.0110384	0.281627	0.778319	651
APOE/TOMM40 region	m301		Omics in DLPFC	DNAm module	0.00226386	0.0116977	0.19353	0.846604	651
AD-PRS	m31		Omics in DLPFC	DNAm module	-0.0265738	0.0136635	-1.94487	0.0522223	651
AD-PRS without APOE/TOMM40	m31		Omics in DLPFC	DNAm module	-0.0178722	0.0135454	-1.31943	0.187491	651
APOE/TOMM40 region	m31		Omics in DLPFC	DNAm module	-0.0219923	0.0143544	-1.53209	0.125988	651
AD-PRS	m32		Omics in DLPFC	DNAm module	-0.00591728	0.0135542	-0.436566	0.662572	651
AD-PRS without APOE/TOMM40	m32		Omics in DLPFC	DNAm module	-0.0011878	0.0134377	-0.088393	0.929592	651
APOE/TOMM40 region	m32		Omics in DLPFC	DNAm module	-0.00951492	0.0142403	-0.668166	0.504266	651
AD-PRS	m33		Omics in DLPFC	DNAm module	-0.0267191	0.0121089	-2.20657	0.0276933	651
AD-PRS without APOE/TOMM40	m33		Omics in DLPFC	DNAm module	-0.0224357	0.0120073	-1.8685	0.0621434	651
APOE/TOMM40 region	m33		Omics in DLPFC	DNAm module	-0.0147262	0.0127245	-1.15731	0.247572	651
AD-PRS	m399		Omics in DLPFC	DNAm module	-0.0157954	0.00767987	-2.05672	0.040112	651
AD-PRS without APOE/TOMM40	m399		Omics in DLPFC	DNAm module	-0.00928113	0.00761025	-1.21956	0.223076	651
APOE/TOMM40 region	m399		Omics in DLPFC	DNAm module	-0.015292	0.00806481	-1.89614	0.0583868	651
AD-PRS	m4		Omics in DLPFC	DNAm module	0.0223616	0.0126199	1.77194	0.0768743	651
AD-PRS without APOE/TOMM40	m4		Omics in DLPFC	DNAm module	0.0163394	0.0125129	1.3058	0.192084	651
APOE/TOMM40 region	m4		Omics in DLPFC	DNAm module	0.0163561	0.0132603	1.23346	0.217851	651
AD-PRS	m400		Omics in DLPFC	DNAm module	-0.0108349	0.00886776	-1.22183	0.222215	651
AD-PRS without APOE/TOMM40	m400		Omics in DLPFC	DNAm module	-0.00755186	0.00879272	-0.858876	0.390727	651
APOE/TOMM40 region	m400		Omics in DLPFC	DNAm module	-0.00852885	0.00931791	-0.915318	0.360365	651
AD-PRS	m401		Omics in DLPFC	DNAm module	-0.0033583	0.00558196	-0.601635	0.547627	651
AD-PRS without APOE/TOMM40	m401		Omics in DLPFC	DNAm module	-0.00110399	0.00553377	-0.199501	0.841933	651
APOE/TOMM40 region	m401		Omics in DLPFC	DNAm module	-0.0046891	0.0058643	-0.799601	0.424235	651
AD-PRS	m402		Omics in DLPFC	DNAm module	0.0116373	0.00807245	1.4416	0.149897	651
AD-PRS without APOE/TOMM40	m402		Omics in DLPFC	DNAm module	0.00891464	0.00800454	1.1137	0.265822	651
APOE/TOMM40 region	m402		Omics in DLPFC	DNAm module	0.00783132	0.00848265	0.923217	0.356238	651
AD-PRS	m41		Omics in DLPFC	DNAm module	-0.0141063	0.00851751	-1.65615	0.0981751	651
AD-PRS without APOE/TOMM40	m41		Omics in DLPFC	DNAm module	-0.00917489	0.00844399	-1.08656	0.277636	651
APOE/TOMM40 region	m41		Omics in DLPFC	DNAm module	-0.0121908	0.00894834	-1.36235	0.173561	651
AD-PRS	m42		Omics in DLPFC	DNAm module	-0.0154738	0.0122854	-1.25953	0.208293	651
AD-PRS without APOE/TOMM40	m42		Omics in DLPFC	DNAm module	-0.0160529	0.0121802	-1.31795	0.187987	651
APOE/TOMM40 region	m42		Omics in DLPFC	DNAm module	-0.00346742	0.0129077	-0.268631	0.788299	651
AD-PRS	m43		Omics in DLPFC	DNAm module	0.0201508	0.0115993	1.73724	0.0828188	651
AD-PRS without APOE/TOMM40	m43		Omics in DLPFC	DNAm module	0.0154477	0.0115016	1.34309	0.179713	651
APOE/TOMM40 region	m43		Omics in DLPFC	DNAm module	0.0135419	0.0121886	1.11103	0.266967	651
AD-PRS	m44		Omics in DLPFC	DNAm module	-0.0192708	0.0111456	-1.729	0.0842848	651
AD-PRS without APOE/TOMM40	m44		Omics in DLPFC	DNAm module	-0.0153456	0.011052	-1.38849	0.165464	651
APOE/TOMM40 region	m44		Omics in DLPFC	DNAm module	-0.0120034	0.0117122	-1.02487	0.305809	651
AD-PRS	m444		Omics in DLPFC	DNAm module	-0.00138038	0.0125573	-0.109927	0.912502	651
AD-PRS without APOE/TOMM40	m444		Omics in DLPFC	DNAm module	-0.0131034	0.0124217	-1.05489	0.291871	651
APOE/TOMM40 region	m444		Omics in DLPFC	DNAm module	0.0189955	0.0131636	1.44303	0.149496	651
AD-PRS	m445		Omics in DLPFC	DNAm module	0.00739995	0.0136315	0.542855	0.587416	651
AD-PRS without APOE/TOMM40	m445		Omics in DLPFC	DNAm module	-0.0116277	0.0134554	-0.864172	0.387813	651
APOE/TOMM40 region	m445		Omics in DLPFC	DNAm module	0.0335886	0.0142591	2.35559	0.0187901	651
AD-PRS	m446		Omics in DLPFC	DNAm module	-0.00228178	0.0144874	-0.157501	0.874899	651
AD-PRS without APOE/TOMM40	m446		Omics in DLPFC	DNAm module	-0.0116895	0.0143483	-0.814697	0.415545	651
APOE/TOMM40 region	m446		Omics in DLPFC	DNAm module	0.0149081	0.0152053	0.980452	0.327229	651
AD-PRS	m45		Omics in DLPFC	DNAm module	-0.00885709	0.0106175	-0.834197	0.404477	651
AD-PRS without APOE/TOMM40	m45		Omics in DLPFC	DNAm module	-0.0161165	0.0105093	-1.53354	0.12563	651
APOE/TOMM40 region	m45		Omics in DLPFC	DNAm module	0.00947432	0.0111371	0.850703	0.395249	651
AD-PRS	m46		Omics in DLPFC	DNAm module	-0.0141395	0.0121891	-1.16001	0.24647	651
AD-PRS without APOE/TOMM40	m46		Omics in DLPFC	DNAm module	-0.022106	0.0120636	-1.83245	0.0673425	651
APOE/TOMM40 region	m46		Omics in DLPFC	DNAm module	0.00913312	0.0127842	0.714409	0.475232	651
AD-PRS	m47		Omics in DLPFC	DNAm module	0.032024	0.0133901	2.39163	0.0170575	651
AD-PRS without APOE/TOMM40	m47		Omics in DLPFC	DNAm module	0.0239854	0.0132763	1.80664	0.0712826	651
APOE/TOMM40 region	m47		Omics in DLPFC	DNAm module	0.0224544	0.0140693	1.59599	0.110979	651
AD-PRS	m471		Omics in DLPFC	DNAm module	0.000776111	0.0160291	0.0484189	0.961397	651
AD-PRS without APOE/TOMM40	m471		Omics in DLPFC	DNAm module	-0.00570307	0.0158879	-0.358956	0.719745	651
APOE/TOMM40 region	m471		Omics in DLPFC	DNAm module	0.0109387	0.0168369	0.649687	0.516125	651
AD-PRS	m483		Omics in DLPFC	DNAm module	-0.0478952	0.0171205	-2.79754	0.00530204	651
AD-PRS without APOE/TOMM40	m483		Omics in DLPFC	DNAm module	-0.030153	0.0169621	-1.77766	0.0759279	651
APOE/TOMM40 region	m483		Omics in DLPFC	DNAm module	-0.0430435	0.0179753	-2.3946	0.0169218	651
AD-PRS	m5		Omics in DLPFC	DNAm module	0.0277686	0.0119383	2.32602	0.0203246	651
AD-PRS without APOE/TOMM40	m5		Omics in DLPFC	DNAm module	0.029162	0.01183	2.46508	0.0139563	651
APOE/TOMM40 region	m5		Omics in DLPFC	DNAm module	0.00563665	0.0125366	0.449614	0.653139	651
AD-PRS	m6		Omics in DLPFC	DNAm module	0.048417	0.0126716	3.82091	0.000145742	651
AD-PRS without APOE/TOMM40	m6		Omics in DLPFC	DNAm module	0.040021	0.0125653	3.18504	0.00151675	651
APOE/TOMM40 region	m6		Omics in DLPFC	DNAm module	0.0277337	0.0133158	2.08276	0.0376643	651
AD-PRS	m62		Omics in DLPFC	DNAm module	-0.0224663	0.0107802	-2.08403	0.0375476	651
AD-PRS without APOE/TOMM40	m62		Omics in DLPFC	DNAm module	-0.0197271	0.0106895	-1.84546	0.0654263	651
APOE/TOMM40 region	m62		Omics in DLPFC	DNAm module	-0.0109557	0.011328	-0.967133	0.333838	651
AD-PRS	m63		Omics in DLPFC	DNAm module	0.0132783	0.0140865	0.942626	0.346223	651
AD-PRS without APOE/TOMM40	m63		Omics in DLPFC	DNAm module	0.0135955	0.0139671	0.973394	0.330721	651
APOE/TOMM40 region	m63		Omics in DLPFC	DNAm module	0.00327264	0.0148014	0.221103	0.825082	651
AD-PRS	m64		Omics in DLPFC	DNAm module	0.00460732	0.0115201	0.399936	0.689335	651
AD-PRS without APOE/TOMM40	m64		Omics in DLPFC	DNAm module	0.0110847	0.0114114	0.971373	0.331725	651
APOE/TOMM40 region	m64		Omics in DLPFC	DNAm module	-0.0093962	0.012093	-0.776996	0.437445	651
AD-PRS	m65		Omics in DLPFC	DNAm module	0.00547292	0.012692	0.43121	0.666459	651
AD-PRS without APOE/TOMM40	m65		Omics in DLPFC	DNAm module	0.00756039	0.0125837	0.600811	0.548176	651
APOE/TOMM40 region	m65		Omics in DLPFC	DNAm module	-0.00188759	0.0133353	-0.141548	0.887481	651
AD-PRS	m66		Omics in DLPFC	DNAm module	0.0259789	0.0109612	2.37007	0.0180763	651
AD-PRS without APOE/TOMM40	m66		Omics in DLPFC	DNAm module	0.0247532	0.010867	2.27784	0.0230609	651
APOE/TOMM40 region	m66		Omics in DLPFC	DNAm module	0.00945678	0.011516	0.821184	0.411844	651
AD-PRS	m67		Omics in DLPFC	DNAm module	0.000861398	0.0129948	0.0662879	0.947169	651
AD-PRS without APOE/TOMM40	m67		Omics in DLPFC	DNAm module	0.00302913	0.0128847	0.235095	0.814209	651
APOE/TOMM40 region	m67		Omics in DLPFC	DNAm module	-0.0033392	0.0136543	-0.244553	0.80688	651
AD-PRS	m7		Omics in DLPFC	DNAm module	-0.0321873	0.0152489	-2.1108	0.0351713	651
AD-PRS without APOE/TOMM40	m7		Omics in DLPFC	DNAm module	-0.0185159	0.0151089	-1.2255	0.220834	651
APOE/TOMM40 region	m7		Omics in DLPFC	DNAm module	-0.0318179	0.0160114	-1.9872	0.0473205	651
AD-PRS	m8		Omics in DLPFC	DNAm module	0.00467276	0.00605185	0.772121	0.440324	651
AD-PRS without APOE/TOMM40	m8		Omics in DLPFC	DNAm module	0.00305616	0.00600078	0.509294	0.610719	651
APOE/TOMM40 region	m8		Omics in DLPFC	DNAm module	0.0040102	0.00635921	0.630613	0.528516	651
AD-PRS	m9		Omics in DLPFC	DNAm module	0.00778495	0.00666527	1.16799	0.243241	651
AD-PRS without APOE/TOMM40	m9		Omics in DLPFC	DNAm module	0.00981781	0.00660493	1.48644	0.13765	651
APOE/TOMM40 region	m9		Omics in DLPFC	DNAm module	-0.00113606	0.00699944	-0.162308	0.871114	651
AD-PRS	m95		Omics in DLPFC	DNAm module	0.00101681	0.0158739	0.0640555	0.948946	651
AD-PRS without APOE/TOMM40	m95		Omics in DLPFC	DNAm module	0.00782452	0.0157326	0.497345	0.619114	651
APOE/TOMM40 region	m95		Omics in DLPFC	DNAm module	-0.0109694	0.0166723	-0.657939	0.510811	651
AD-PRS	m96		Omics in DLPFC	DNAm module	0.011516	0.0156593	0.73541	0.462355	651
AD-PRS without APOE/TOMM40	m96		Omics in DLPFC	DNAm module	0.0102303	0.0155278	0.658839	0.510233	651
APOE/TOMM40 region	m96		Omics in DLPFC	DNAm module	0.00541985	0.0164553	0.329368	0.741984	651
AD-PRS	m97		Omics in DLPFC	DNAm module	0.0501908	0.0132605	3.78499	0.00016795	651
AD-PRS without APOE/TOMM40	m97		Omics in DLPFC	DNAm module	0.0372541	0.0131451	2.83408	0.00473895	651
APOE/TOMM40 region	m97		Omics in DLPFC	DNAm module	0.0357513	0.0139302	2.56646	0.0104977	651
AD-PRS	m98		Omics in DLPFC	DNAm module	0.00542474	0.0088133	0.615518	0.538429	651
AD-PRS without APOE/TOMM40	m98		Omics in DLPFC	DNAm module	0.00247387	0.00873811	0.283112	0.777181	651
APOE/TOMM40 region	m98		Omics in DLPFC	DNAm module	0.00643222	0.00926004	0.694622	0.487541	651
AD-PRS	m99		Omics in DLPFC	DNAm module	0.012591	0.0138347	0.910104	0.363105	651
AD-PRS without APOE/TOMM40	m99		Omics in DLPFC	DNAm module	0.0169815	0.0137106	1.23857	0.215955	651
APOE/TOMM40 region	m99		Omics in DLPFC	DNAm module	-0.00366108	0.0145295	-0.251975	0.80114	651
AD-PRS	m1		Omics in DLPFC	H3K9AC module	-0.0587234	0.0216028	-2.71832	0.00674226	631
AD-PRS without APOE/TOMM40	m1		Omics in DLPFC	H3K9AC module	-0.0562304	0.0216083	-2.60226	0.00947959	631
APOE/TOMM40 region	m1		Omics in DLPFC	H3K9AC module	-0.0214189	0.0224944	-0.95219	0.341367	631
AD-PRS	m11		Omics in DLPFC	H3K9AC module	-0.0150138	0.0235767	-0.636809	0.524481	631
AD-PRS without APOE/TOMM40	m11		Omics in DLPFC	H3K9AC module	-0.0231383	0.0235772	-0.981386	0.32678	631
APOE/TOMM40 region	m11		Omics in DLPFC	H3K9AC module	0.00841456	0.024544	0.342836	0.731837	631
AD-PRS	m111		Omics in DLPFC	H3K9AC module	-0.0513827	0.0168938	-3.04151	0.00245194	631
AD-PRS without APOE/TOMM40	m111		Omics in DLPFC	H3K9AC module	-0.0521266	0.0168898	-3.08628	0.00211598	631
APOE/TOMM40 region	m111		Omics in DLPFC	H3K9AC module	-0.014104	0.0175824	-0.802166	0.422761	631
AD-PRS	m112		Omics in DLPFC	H3K9AC module	-0.0740446	0.0193261	-3.83133	0.00014024	631
AD-PRS without APOE/TOMM40	m112		Omics in DLPFC	H3K9AC module	-0.0716597	0.0193234	-3.70845	0.000226984	631
APOE/TOMM40 region	m112		Omics in DLPFC	H3K9AC module	-0.0258047	0.0201157	-1.28281	0.200031	631
AD-PRS	m113		Omics in DLPFC	H3K9AC module	-0.0810464	0.0190029	-4.26494	2.30694e-05	631
AD-PRS without APOE/TOMM40	m113		Omics in DLPFC	H3K9AC module	-0.0774653	0.0189999	-4.07715	5.14498e-05	631
APOE/TOMM40 region	m113		Omics in DLPFC	H3K9AC module	-0.0297837	0.019779	-1.50583	0.132615	631
AD-PRS	m115		Omics in DLPFC	H3K9AC module	-0.052528	0.0165475	-3.17438	0.0015749	631
AD-PRS without APOE/TOMM40	m115		Omics in DLPFC	H3K9AC module	-0.0559278	0.0165333	-3.38273	0.000762307	631
APOE/TOMM40 region	m115		Omics in DLPFC	H3K9AC module	-0.0102339	0.0172113	-0.594604	0.552322	631
AD-PRS	m116		Omics in DLPFC	H3K9AC module	-0.0840456	0.0178434	-4.71019	3.04769e-06	631
AD-PRS without APOE/TOMM40	m116		Omics in DLPFC	H3K9AC module	-0.0670679	0.0178519	-3.7569	0.000188044	631
APOE/TOMM40 region	m116		Omics in DLPFC	H3K9AC module	-0.0519142	0.018584	-2.79349	0.00537319	631
AD-PRS	m117		Omics in DLPFC	H3K9AC module	-0.0802509	0.016754	-4.78996	2.08259e-06	631
AD-PRS without APOE/TOMM40	m117		Omics in DLPFC	H3K9AC module	-0.0715136	0.0167599	-4.26695	2.28737e-05	631
APOE/TOMM40 region	m117		Omics in DLPFC	H3K9AC module	-0.0377217	0.0174471	-2.16205	0.030991	631
AD-PRS	m12		Omics in DLPFC	H3K9AC module	-0.00464879	0.015504	-0.299845	0.764395	631
AD-PRS without APOE/TOMM40	m12		Omics in DLPFC	H3K9AC module	-0.00594083	0.0155118	-0.382987	0.701859	631
APOE/TOMM40 region	m12		Omics in DLPFC	H3K9AC module	0.000665599	0.0161479	0.0412189	0.967134	631
AD-PRS	m121		Omics in DLPFC	H3K9AC module	-0.0908436	0.0209735	-4.33135	1.72458e-05	631
AD-PRS without APOE/TOMM40	m121		Omics in DLPFC	H3K9AC module	-0.0875464	0.0209676	-4.17531	3.39639e-05	631
APOE/TOMM40 region	m121		Omics in DLPFC	H3K9AC module	-0.0322476	0.0218274	-1.47739	0.140073	631
AD-PRS	m13		Omics in DLPFC	H3K9AC module	-0.024487	0.0180266	-1.35839	0.174828	631
AD-PRS without APOE/TOMM40	m13		Omics in DLPFC	H3K9AC module	-0.0190065	0.0180362	-1.05379	0.292382	631
APOE/TOMM40 region	m13		Omics in DLPFC	H3K9AC module	-0.0159721	0.0187758	-0.850676	0.395274	631
AD-PRS	m2		Omics in DLPFC	H3K9AC module	-0.0596892	0.0224921	-2.65378	0.00816067	631
AD-PRS without APOE/TOMM40	m2		Omics in DLPFC	H3K9AC module	-0.0620925	0.0224868	-2.76128	0.00592577	631
APOE/TOMM40 region	m2		Omics in DLPFC	H3K9AC module	-0.0139439	0.0234089	-0.595665	0.551614	631
AD-PRS	m201		Omics in DLPFC	H3K9AC module	0.044793	0.0181893	2.46261	0.0140601	631
AD-PRS without APOE/TOMM40	m201		Omics in DLPFC	H3K9AC module	0.0526463	0.0181657	2.89812	0.00388495	631
APOE/TOMM40 region	m201		Omics in DLPFC	H3K9AC module	0.000872841	0.0189106	0.0461562	0.9632	631
AD-PRS	m202		Omics in DLPFC	H3K9AC module	0.0464893	0.0147484	3.15216	0.00169775	631
AD-PRS without APOE/TOMM40	m202		Omics in DLPFC	H3K9AC module	0.0463684	0.0147463	3.14442	0.00174272	631
APOE/TOMM40 region	m202		Omics in DLPFC	H3K9AC module	0.0140195	0.015351	0.913269	0.361452	631
AD-PRS	m203		Omics in DLPFC	H3K9AC module	0.045405	0.013619	3.33395	0.00090649	631
AD-PRS without APOE/TOMM40	m203		Omics in DLPFC	H3K9AC module	0.0374644	0.0136265	2.74938	0.00614255	631
APOE/TOMM40 region	m203		Omics in DLPFC	H3K9AC module	0.0260941	0.0141852	1.83952	0.06631	631
AD-PRS	m204		Omics in DLPFC	H3K9AC module	0.0557711	0.0207847	2.68327	0.00748231	631
AD-PRS without APOE/TOMM40	m204		Omics in DLPFC	H3K9AC module	0.0572318	0.0207817	2.75396	0.00605832	631
APOE/TOMM40 region	m204		Omics in DLPFC	H3K9AC module	0.0142726	0.0216338	0.659735	0.509666	631
AD-PRS	m207		Omics in DLPFC	H3K9AC module	0.0359564	0.0177985	2.02019	0.0437872	631
AD-PRS without APOE/TOMM40	m207		Omics in DLPFC	H3K9AC module	0.0487676	0.0177565	2.74647	0.00619679	631
APOE/TOMM40 region	m207		Omics in DLPFC	H3K9AC module	-0.00961561	0.0184846	-0.520195	0.603111	631
AD-PRS	m208		Omics in DLPFC	H3K9AC module	0.0334111	0.0185382	1.80229	0.0719789	631
AD-PRS without APOE/TOMM40	m208		Omics in DLPFC	H3K9AC module	0.0470344	0.0184965	2.54288	0.0112333	631
APOE/TOMM40 region	m208		Omics in DLPFC	H3K9AC module	-0.0116602	0.019255	-0.605564	0.545023	631
AD-PRS	m209		Omics in DLPFC	H3K9AC module	0.00787354	0.0155876	0.505117	0.613654	631
AD-PRS without APOE/TOMM40	m209		Omics in DLPFC	H3K9AC module	0.0231867	0.0155499	1.49111	0.136434	631
APOE/TOMM40 region	m209		Omics in DLPFC	H3K9AC module	-0.021935	0.0161875	-1.35505	0.175888	631
AD-PRS	m210		Omics in DLPFC	H3K9AC module	0.0517367	0.0216286	2.39204	0.0170474	631
AD-PRS without APOE/TOMM40	m210		Omics in DLPFC	H3K9AC module	0.059477	0.0216083	2.75251	0.00608484	631
APOE/TOMM40 region	m210		Omics in DLPFC	H3K9AC module	0.00311721	0.0224944	0.138577	0.889829	631
AD-PRS	m214		Omics in DLPFC	H3K9AC module	0.0768359	0.0233253	3.2941	0.00104279	631
AD-PRS without APOE/TOMM40	m214		Omics in DLPFC	H3K9AC module	0.0799652	0.0233098	3.43054	0.000641873	631
APOE/TOMM40 region	m214		Omics in DLPFC	H3K9AC module	0.017893	0.0242657	0.737381	0.461166	631
AD-PRS	m215		Omics in DLPFC	H3K9AC module	0.0762066	0.0165473	4.60538	4.98456e-06	631
AD-PRS without APOE/TOMM40	m215		Omics in DLPFC	H3K9AC module	0.0727505	0.016543	4.39767	1.28504e-05	631
APOE/TOMM40 region	m215		Omics in DLPFC	H3K9AC module	0.028146	0.0172213	1.63437	0.102682	631
AD-PRS	m216		Omics in DLPFC	H3K9AC module	0.0587613	0.0184779	3.18009	0.00154466	631
AD-PRS without APOE/TOMM40	m216		Omics in DLPFC	H3K9AC module	0.0655444	0.0184493	3.55268	0.000409908	631
APOE/TOMM40 region	m216		Omics in DLPFC	H3K9AC module	0.00672429	0.0192058	0.350118	0.726368	631
AD-PRS	m232		Omics in DLPFC	H3K9AC module	0.0339205	0.0151504	2.23892	0.0255103	631
AD-PRS without APOE/TOMM40	m232		Omics in DLPFC	H3K9AC module	0.0268152	0.0151584	1.769	0.0773793	631
APOE/TOMM40 region	m232		Omics in DLPFC	H3K9AC module	0.0213538	0.01578	1.35322	0.176473	631
AD-PRS	m233		Omics in DLPFC	H3K9AC module	0.0588704	0.0181699	3.24	0.00125833	631
AD-PRS without APOE/TOMM40	m233		Omics in DLPFC	H3K9AC module	0.0568208	0.0181713	3.12696	0.00184786	631
APOE/TOMM40 region	m233		Omics in DLPFC	H3K9AC module	0.0207597	0.0189164	1.09744	0.272868	631
AD-PRS	m234		Omics in DLPFC	H3K9AC module	0.0679823	0.0170771	3.98089	7.66678e-05	631
AD-PRS without APOE/TOMM40	m234		Omics in DLPFC	H3K9AC module	0.0599031	0.0170849	3.50619	0.000486963	631
APOE/TOMM40 region	m234		Omics in DLPFC	H3K9AC module	0.033029	0.0177855	1.85707	0.0637692	631
AD-PRS	m237		Omics in DLPFC	H3K9AC module	0.0304363	0.0165955	1.83401	0.0671255	631
AD-PRS without APOE/TOMM40	m237		Omics in DLPFC	H3K9AC module	0.021646	0.0166025	1.30378	0.192786	631
APOE/TOMM40 region	m237		Omics in DLPFC	H3K9AC module	0.0229887	0.0172833	1.33011	0.183964	631
AD-PRS	m238		Omics in DLPFC	H3K9AC module	-0.0142949	0.0159017	-0.898957	0.36902	631
AD-PRS without APOE/TOMM40	m238		Omics in DLPFC	H3K9AC module	-0.00451465	0.0159015	-0.283914	0.77657	631
APOE/TOMM40 region	m238		Omics in DLPFC	H3K9AC module	-0.019757	0.0165535	-1.19352	0.233115	631
AD-PRS	m239		Omics in DLPFC	H3K9AC module	-0.000263504	0.0145215	-0.0181457	0.985528	631
AD-PRS without APOE/TOMM40	m239		Omics in DLPFC	H3K9AC module	-0.00202725	0.0145289	-0.139532	0.889075	631
APOE/TOMM40 region	m239		Omics in DLPFC	H3K9AC module	0.00271792	0.0151247	0.1797	0.857446	631
AD-PRS	m242		Omics in DLPFC	H3K9AC module	0.00667179	0.0196103	0.340219	0.733805	631
AD-PRS without APOE/TOMM40	m242		Omics in DLPFC	H3K9AC module	0.0195228	0.0195952	0.996306	0.319485	631
APOE/TOMM40 region	m242		Omics in DLPFC	H3K9AC module	-0.0183891	0.0203987	-0.901482	0.367678	631
AD-PRS	m243		Omics in DLPFC	H3K9AC module	0.0515802	0.0223783	2.30492	0.0214959	631
AD-PRS without APOE/TOMM40	m243		Omics in DLPFC	H3K9AC module	0.0583726	0.0223631	2.61023	0.00926409	631
APOE/TOMM40 region	m243		Omics in DLPFC	H3K9AC module	0.00457348	0.0232801	0.196454	0.844318	631
AD-PRS	m26		Omics in DLPFC	H3K9AC module	-0.045587	0.0162995	-2.79684	0.00531834	631
AD-PRS without APOE/TOMM40	m26		Omics in DLPFC	H3K9AC module	-0.045148	0.0163003	-2.76977	0.0057754	631
APOE/TOMM40 region	m26		Omics in DLPFC	H3K9AC module	-0.0142553	0.0169687	-0.840094	0.401175	631
AD-PRS	m27		Omics in DLPFC	H3K9AC module	-0.0600084	0.0168753	-3.556	0.000404829	631
AD-PRS without APOE/TOMM40	m27		Omics in DLPFC	H3K9AC module	-0.0517053	0.0168841	-3.06237	0.00228985	631
APOE/TOMM40 region	m27		Omics in DLPFC	H3K9AC module	-0.0310122	0.0175765	-1.76441	0.0781484	631
AD-PRS	m28		Omics in DLPFC	H3K9AC module	-0.0312574	0.0154539	-2.02262	0.043535	631
AD-PRS without APOE/TOMM40	m28		Omics in DLPFC	H3K9AC module	-0.0293554	0.0154606	-1.89872	0.0580592	631
APOE/TOMM40 region	m28		Omics in DLPFC	H3K9AC module	-0.0123126	0.0160946	-0.765012	0.444552	631
AD-PRS	m290		Omics in DLPFC	H3K9AC module	0.0320625	0.0144354	2.22111	0.0266991	631
AD-PRS without APOE/TOMM40	m290		Omics in DLPFC	H3K9AC module	0.0267645	0.0144434	1.85307	0.0643418	631
APOE/TOMM40 region	m290		Omics in DLPFC	H3K9AC module	0.017936	0.0150356	1.1929	0.233359	631
AD-PRS	m291		Omics in DLPFC	H3K9AC module	0.0526216	0.0191153	2.75285	0.00607845	631
AD-PRS without APOE/TOMM40	m291		Omics in DLPFC	H3K9AC module	0.0502569	0.0191203	2.62846	0.008787	631
APOE/TOMM40 region	m291		Omics in DLPFC	H3K9AC module	0.0194007	0.0199043	0.974696	0.330087	631
AD-PRS	m292		Omics in DLPFC	H3K9AC module	0.0604191	0.0167179	3.61404	0.00032557	631
AD-PRS without APOE/TOMM40	m292		Omics in DLPFC	H3K9AC module	0.0470725	0.0167255	2.81442	0.00503964	631
APOE/TOMM40 region	m292		Omics in DLPFC	H3K9AC module	0.0391303	0.0174113	2.24741	0.0249605	631
AD-PRS	m3		Omics in DLPFC	H3K9AC module	-0.0962768	0.0241099	-3.99325	7.28705e-05	631
AD-PRS without APOE/TOMM40	m3		Omics in DLPFC	H3K9AC module	-0.0917484	0.0241088	-3.8056	0.000155306	631
APOE/TOMM40 region	m3		Omics in DLPFC	H3K9AC module	-0.0358155	0.0250974	-1.42706	0.154059	631
AD-PRS	m319		Omics in DLPFC	H3K9AC module	-0.00714881	0.016456	-0.43442	0.664132	631
AD-PRS without APOE/TOMM40	m319		Omics in DLPFC	H3K9AC module	-0.0113512	0.0164604	-0.689603	0.490698	631
APOE/TOMM40 region	m319		Omics in DLPFC	H3K9AC module	0.00453604	0.0171354	0.264717	0.791315	631
AD-PRS	m320		Omics in DLPFC	H3K9AC module	-0.00757336	0.0170917	-0.443102	0.657845	631
AD-PRS without APOE/TOMM40	m320		Omics in DLPFC	H3K9AC module	-0.00192351	0.0170982	-0.112498	0.910465	631
APOE/TOMM40 region	m320		Omics in DLPFC	H3K9AC module	-0.0112096	0.0177993	-0.629777	0.52907	631
AD-PRS	m321		Omics in DLPFC	H3K9AC module	-0.000134215	0.0164161	-0.00817585	0.993479	631
AD-PRS without APOE/TOMM40	m321		Omics in DLPFC	H3K9AC module	0.00229531	0.0164242	0.139751	0.888901	631
APOE/TOMM40 region	m321		Omics in DLPFC	H3K9AC module	-0.00389154	0.0170977	-0.227606	0.820027	631
AD-PRS	m345		Omics in DLPFC	H3K9AC module	0.0183704	0.0156468	1.17407	0.240811	631
AD-PRS without APOE/TOMM40	m345		Omics in DLPFC	H3K9AC module	0.00835882	0.0156474	0.5342	0.593392	631
APOE/TOMM40 region	m345		Omics in DLPFC	H3K9AC module	0.0213361	0.016289	1.30985	0.190727	631
AD-PRS	m346		Omics in DLPFC	H3K9AC module	0.0240196	0.0198021	1.21299	0.22559	631
AD-PRS without APOE/TOMM40	m346		Omics in DLPFC	H3K9AC module	0.019336	0.0198129	0.975928	0.329476	631
APOE/TOMM40 region	m346		Omics in DLPFC	H3K9AC module	0.0145696	0.0206254	0.706394	0.480205	631
AD-PRS	m4		Omics in DLPFC	H3K9AC module	-0.0557027	0.0159849	-3.48471	0.000526907	631
AD-PRS without APOE/TOMM40	m4		Omics in DLPFC	H3K9AC module	-0.0447024	0.0159932	-2.79509	0.00534712	631
APOE/TOMM40 region	m4		Omics in DLPFC	H3K9AC module	-0.0340077	0.0166491	-2.04262	0.0415072	631
AD-PRS	m404		Omics in DLPFC	H3K9AC module	0.0210663	0.013111	1.60677	0.108607	631
AD-PRS without APOE/TOMM40	m404		Omics in DLPFC	H3K9AC module	0.0168639	0.0131181	1.28554	0.199076	631
APOE/TOMM40 region	m404		Omics in DLPFC	H3K9AC module	0.0129282	0.0136561	0.946705	0.344153	631
AD-PRS	m405		Omics in DLPFC	H3K9AC module	0.00716296	0.0128539	0.557261	0.577547	631
AD-PRS without APOE/TOMM40	m405		Omics in DLPFC	H3K9AC module	0.0170372	0.0128361	1.32729	0.184896	631
APOE/TOMM40 region	m405		Omics in DLPFC	H3K9AC module	-0.0135238	0.0133625	-1.01207	0.311894	631
AD-PRS	m406		Omics in DLPFC	H3K9AC module	0.0183145	0.0121875	1.50273	0.133411	631
AD-PRS without APOE/TOMM40	m406		Omics in DLPFC	H3K9AC module	0.016509	0.0121939	1.35388	0.176263	631
APOE/TOMM40 region	m406		Omics in DLPFC	H3K9AC module	0.00830977	0.0126939	0.654625	0.512949	631
AD-PRS	m407		Omics in DLPFC	H3K9AC module	0.00954603	0.0162062	0.589035	0.556049	631
AD-PRS without APOE/TOMM40	m407		Omics in DLPFC	H3K9AC module	0.00747512	0.0162151	0.460997	0.64496	631
APOE/TOMM40 region	m407		Omics in DLPFC	H3K9AC module	0.00612246	0.0168801	0.362704	0.716948	631
AD-PRS	m410		Omics in DLPFC	H3K9AC module	0.0412296	0.0196951	2.09339	0.0367141	631
AD-PRS without APOE/TOMM40	m410		Omics in DLPFC	H3K9AC module	0.0325105	0.0197055	1.64982	0.09948	631
APOE/TOMM40 region	m410		Omics in DLPFC	H3K9AC module	0.026086	0.0205136	1.27165	0.203969	631
AD-PRS	m411		Omics in DLPFC	H3K9AC module	-0.000547838	0.0209267	-0.026179	0.979123	631
AD-PRS without APOE/TOMM40	m411		Omics in DLPFC	H3K9AC module	0.0036909	0.0209361	0.176294	0.86012	631
APOE/TOMM40 region	m411		Omics in DLPFC	H3K9AC module	-0.00688298	0.0217946	-0.315812	0.75225	631
AD-PRS	m412		Omics in DLPFC	H3K9AC module	0.00166973	0.0191517	0.0871843	0.930553	631
AD-PRS without APOE/TOMM40	m412		Omics in DLPFC	H3K9AC module	-0.00432483	0.0191578	-0.225747	0.821471	631
APOE/TOMM40 region	m412		Omics in DLPFC	H3K9AC module	0.0100001	0.0199434	0.501425	0.616248	631
AD-PRS	m413		Omics in DLPFC	H3K9AC module	0.0144224	0.0186433	0.773598	0.439459	631
AD-PRS without APOE/TOMM40	m413		Omics in DLPFC	H3K9AC module	0.0187206	0.0186473	1.00393	0.315798	631
APOE/TOMM40 region	m413		Omics in DLPFC	H3K9AC module	-0.00252447	0.019412	-0.130047	0.896571	631
AD-PRS	m417		Omics in DLPFC	H3K9AC module	-0.0348536	0.0162599	-2.14353	0.0324538	631
AD-PRS without APOE/TOMM40	m417		Omics in DLPFC	H3K9AC module	-0.0228506	0.0162628	-1.40509	0.16049	631
APOE/TOMM40 region	m417		Omics in DLPFC	H3K9AC module	-0.029396	0.0169296	-1.73636	0.0829907	631
AD-PRS	m418		Omics in DLPFC	H3K9AC module	-0.027496	0.0187999	-1.46256	0.144086	631
AD-PRS without APOE/TOMM40	m418		Omics in DLPFC	H3K9AC module	-0.0261541	0.0188088	-1.39053	0.164862	631
APOE/TOMM40 region	m418		Omics in DLPFC	H3K9AC module	-0.0103059	0.0195801	-0.526346	0.598833	631
AD-PRS	m419		Omics in DLPFC	H3K9AC module	-0.0239392	0.0158443	-1.5109	0.131316	631
AD-PRS without APOE/TOMM40	m419		Omics in DLPFC	H3K9AC module	-0.0255575	0.0158479	-1.61268	0.107317	631
APOE/TOMM40 region	m419		Omics in DLPFC	H3K9AC module	-0.00455479	0.0164977	-0.276085	0.782573	631
AD-PRS	m434		Omics in DLPFC	H3K9AC module	0.0711252	0.0192178	3.70101	0.00023357	631
AD-PRS without APOE/TOMM40	m434		Omics in DLPFC	H3K9AC module	0.0615906	0.0192277	3.20323	0.00142771	631
APOE/TOMM40 region	m434		Omics in DLPFC	H3K9AC module	0.0362712	0.0200161	1.8121	0.0704483	631
AD-PRS	m435		Omics in DLPFC	H3K9AC module	0.0644014	0.0186915	3.44548	0.000607985	631
AD-PRS without APOE/TOMM40	m435		Omics in DLPFC	H3K9AC module	0.0512912	0.0187011	2.74269	0.00626762	631
APOE/TOMM40 region	m435		Omics in DLPFC	H3K9AC module	0.0399398	0.019468	2.05157	0.0406261	631
AD-PRS	m436		Omics in DLPFC	H3K9AC module	0.0551778	0.0162383	3.398	0.000721659	631
AD-PRS without APOE/TOMM40	m436		Omics in DLPFC	H3K9AC module	0.0479882	0.0162466	2.95374	0.00325696	631
APOE/TOMM40 region	m436		Omics in DLPFC	H3K9AC module	0.0278101	0.0169128	1.64432	0.100611	631
AD-PRS	m437		Omics in DLPFC	H3K9AC module	0.0692579	0.0148169	4.67425	3.61148e-06	631
AD-PRS without APOE/TOMM40	m437		Omics in DLPFC	H3K9AC module	0.0648648	0.014816	4.37801	1.40281e-05	631
APOE/TOMM40 region	m437		Omics in DLPFC	H3K9AC module	0.0275646	0.0154236	1.78717	0.0743919	631
AD-PRS	m443		Omics in DLPFC	H3K9AC module	0.0124969	0.0175952	0.710249	0.477813	631
AD-PRS without APOE/TOMM40	m443		Omics in DLPFC	H3K9AC module	0.00323665	0.0175972	0.183929	0.854128	631
APOE/TOMM40 region	m443		Omics in DLPFC	H3K9AC module	0.0183981	0.0183188	1.00432	0.315609	631
AD-PRS	m444		Omics in DLPFC	H3K9AC module	-0.00170387	0.0168603	-0.101058	0.919537	631
AD-PRS without APOE/TOMM40	m444		Omics in DLPFC	H3K9AC module	-9.51458e-05	0.0168693	-0.00564017	0.995502	631
APOE/TOMM40 region	m444		Omics in DLPFC	H3K9AC module	-0.00305719	0.0175611	-0.174089	0.861852	631
AD-PRS	m445		Omics in DLPFC	H3K9AC module	0.0417929	0.0228663	1.82771	0.0680665	631
AD-PRS without APOE/TOMM40	m445		Omics in DLPFC	H3K9AC module	0.0309973	0.0228772	1.35494	0.175924	631
APOE/TOMM40 region	m445		Omics in DLPFC	H3K9AC module	0.0295459	0.0238153	1.24063	0.215208	631
AD-PRS	m446		Omics in DLPFC	H3K9AC module	0.0120681	0.0169772	0.71084	0.477447	631
AD-PRS without APOE/TOMM40	m446		Omics in DLPFC	H3K9AC module	0.00588891	0.0169839	0.346735	0.728906	631
APOE/TOMM40 region	m446		Omics in DLPFC	H3K9AC module	0.0133858	0.0176803	0.7571	0.449274	631
AD-PRS	m449		Omics in DLPFC	H3K9AC module	0.0343475	0.0220636	1.55675	0.120033	631
AD-PRS without APOE/TOMM40	m449		Omics in DLPFC	H3K9AC module	0.026073	0.022075	1.18111	0.238006	631
APOE/TOMM40 region	m449		Omics in DLPFC	H3K9AC module	0.0233343	0.0229802	1.01541	0.310303	631
AD-PRS	m450		Omics in DLPFC	H3K9AC module	0.0306708	0.0203955	1.5038	0.133135	631
AD-PRS without APOE/TOMM40	m450		Omics in DLPFC	H3K9AC module	0.0335805	0.0203985	1.64622	0.100219	631
APOE/TOMM40 region	m450		Omics in DLPFC	H3K9AC module	0.00450966	0.021235	0.212369	0.831888	631
AD-PRS	m451		Omics in DLPFC	H3K9AC module	-0.00297209	0.0216368	-0.137363	0.890788	631
AD-PRS without APOE/TOMM40	m451		Omics in DLPFC	H3K9AC module	0.00383306	0.0216439	0.177097	0.85949	631
APOE/TOMM40 region	m451		Omics in DLPFC	H3K9AC module	-0.0116727	0.0225315	-0.518063	0.604597	631
AD-PRS	m452		Omics in DLPFC	H3K9AC module	0.0211662	0.0195868	1.08063	0.280274	631
AD-PRS without APOE/TOMM40	m452		Omics in DLPFC	H3K9AC module	0.0119625	0.0195934	0.610536	0.541728	631
APOE/TOMM40 region	m452		Omics in DLPFC	H3K9AC module	0.0208869	0.0203968	1.02403	0.306217	631
AD-PRS	m466		Omics in DLPFC	H3K9AC module	-0.0105873	0.0207112	-0.511186	0.6094	631
AD-PRS without APOE/TOMM40	m466		Omics in DLPFC	H3K9AC module	-0.0286485	0.0206731	-1.38579	0.166304	631
APOE/TOMM40 region	m466		Omics in DLPFC	H3K9AC module	0.0254847	0.0215209	1.18419	0.236788	631
AD-PRS	m537		Omics in DLPFC	H3K9AC module	-0.00750438	0.0210209	-0.356996	0.721214	631
AD-PRS without APOE/TOMM40	m537		Omics in DLPFC	H3K9AC module	-0.0116073	0.0210289	-0.551967	0.581168	631
APOE/TOMM40 region	m537		Omics in DLPFC	H3K9AC module	0.00427248	0.0218913	0.195168	0.845324	631
AD-PRS	m54		Omics in DLPFC	H3K9AC module	-0.04825	0.017264	-2.79484	0.00535094	631
AD-PRS without APOE/TOMM40	m54		Omics in DLPFC	H3K9AC module	-0.0447061	0.0172704	-2.58859	0.00986009	631
APOE/TOMM40 region	m54		Omics in DLPFC	H3K9AC module	-0.0199699	0.0179786	-1.11075	0.267099	631
AD-PRS	m55		Omics in DLPFC	H3K9AC module	-0.0519208	0.0178965	-2.90118	0.00384761	631
AD-PRS without APOE/TOMM40	m55		Omics in DLPFC	H3K9AC module	-0.0487591	0.0179019	-2.72368	0.00663546	631
APOE/TOMM40 region	m55		Omics in DLPFC	H3K9AC module	-0.0204558	0.018636	-1.09765	0.27278	631
AD-PRS	m56		Omics in DLPFC	H3K9AC module	-0.0444209	0.017289	-2.56932	0.0104192	631
AD-PRS without APOE/TOMM40	m56		Omics in DLPFC	H3K9AC module	-0.039464	0.0172976	-2.28147	0.0228543	631
APOE/TOMM40 region	m56		Omics in DLPFC	H3K9AC module	-0.0210711	0.0180069	-1.17016	0.242379	631
AD-PRS	m616		Omics in DLPFC	H3K9AC module	-0.0171645	0.0217083	-0.790686	0.429425	631
AD-PRS without APOE/TOMM40	m616		Omics in DLPFC	H3K9AC module	-0.00205587	0.0217023	-0.0947306	0.924559	631
APOE/TOMM40 region	m616		Omics in DLPFC	H3K9AC module	-0.029058	0.0225922	-1.28619	0.198849	631
AD-PRS	m662		Omics in DLPFC	H3K9AC module	-0.0156245	0.0214688	-0.727777	0.467021	631
AD-PRS without APOE/TOMM40	m662		Omics in DLPFC	H3K9AC module	-0.00275073	0.0214678	-0.128133	0.898085	631
APOE/TOMM40 region	m662		Omics in DLPFC	H3K9AC module	-0.0250571	0.0223482	-1.12121	0.262626	631
AD-PRS	m75		Omics in DLPFC	H3K9AC module	-0.00931502	0.0133317	-0.698713	0.48499	631
AD-PRS without APOE/TOMM40	m75		Omics in DLPFC	H3K9AC module	-0.0081083	0.013339	-0.607863	0.543498	631
APOE/TOMM40 region	m75		Omics in DLPFC	H3K9AC module	-0.00468377	0.013886	-0.337301	0.736003	631
AD-PRS	m76		Omics in DLPFC	H3K9AC module	-0.0152494	0.01503	-1.0146	0.310688	631
AD-PRS without APOE/TOMM40	m76		Omics in DLPFC	H3K9AC module	-0.00270595	0.0150209	-0.180145	0.857097	631
APOE/TOMM40 region	m76		Omics in DLPFC	H3K9AC module	-0.0244217	0.0156369	-1.5618	0.118839	631
AD-PRS	m77		Omics in DLPFC	H3K9AC module	-0.0117668	0.0144219	-0.815901	0.414865	631
AD-PRS without APOE/TOMM40	m77		Omics in DLPFC	H3K9AC module	-0.00953891	0.0144298	-0.661055	0.508819	631
APOE/TOMM40 region	m77		Omics in DLPFC	H3K9AC module	-0.00703207	0.0150215	-0.468132	0.639852	631
AD-PRS	m89		Omics in DLPFC	H3K9AC module	-0.0339415	0.0149615	-2.26859	0.0236313	631
AD-PRS without APOE/TOMM40	m89		Omics in DLPFC	H3K9AC module	-0.0313149	0.0149681	-2.0921	0.0368305	631
APOE/TOMM40 region	m89		Omics in DLPFC	H3K9AC module	-0.0142597	0.0155819	-0.915143	0.360468	631
AD-PRS	m90		Omics in DLPFC	H3K9AC module	-0.0566957	0.0162546	-3.48798	0.000520638	631
AD-PRS without APOE/TOMM40	m90		Omics in DLPFC	H3K9AC module	-0.0435172	0.0162614	-2.67611	0.00764261	631
APOE/TOMM40 region	m90		Omics in DLPFC	H3K9AC module	-0.0377564	0.0169282	-2.23038	0.0260745	631
AD-PRS	m91		Omics in DLPFC	H3K9AC module	-0.050227	0.0150558	-3.33605	0.000899793	631
AD-PRS without APOE/TOMM40	m91		Omics in DLPFC	H3K9AC module	-0.0364539	0.0150591	-2.42072	0.0157722	631
APOE/TOMM40 region	m91		Omics in DLPFC	H3K9AC module	-0.0367749	0.0156766	-2.34584	0.0192941	631
AD-PRS	m1		Omics in DLPFC	Messenger RNA module	-0.0579854	0.0254886	-2.27496	0.023338	494
AD-PRS without APOE/TOMM40	m1		Omics in DLPFC	Messenger RNA module	-0.0746641	0.0251127	-2.97316	0.00309235	494
APOE/TOMM40 region	m1		Omics in DLPFC	Messenger RNA module	0.0118073	0.0268521	0.439716	0.660336	494
AD-PRS	m10		Omics in DLPFC	Messenger RNA module	0.00567577	0.0290092	0.195654	0.844961	494
AD-PRS without APOE/TOMM40	m10		Omics in DLPFC	Messenger RNA module	-0.0242201	0.028589	-0.847183	0.397306	494
APOE/TOMM40 region	m10		Omics in DLPFC	Messenger RNA module	0.0519539	0.0305692	1.69955	0.0898485	494
AD-PRS	m106		Omics in DLPFC	Messenger RNA module	-0.0232687	0.0234456	-0.992457	0.321463	494
AD-PRS without APOE/TOMM40	m106		Omics in DLPFC	Messenger RNA module	0.0192822	0.0229609	0.839783	0.401439	494
APOE/TOMM40 region	m106		Omics in DLPFC	Messenger RNA module	-0.0782134	0.0245513	-3.18571	0.00153586	494
AD-PRS	m107		Omics in DLPFC	Messenger RNA module	0.00679481	0.0310924	0.218536	0.827102	494
AD-PRS without APOE/TOMM40	m107		Omics in DLPFC	Messenger RNA module	0.0605734	0.0304051	1.99222	0.0469006	494
APOE/TOMM40 region	m107		Omics in DLPFC	Messenger RNA module	-0.0886815	0.032511	-2.72774	0.00660548	494
AD-PRS	m108		Omics in DLPFC	Messenger RNA module	-0.00298909	0.0280601	-0.106525	0.91521	494
AD-PRS without APOE/TOMM40	m108		Omics in DLPFC	Messenger RNA module	0.0265091	0.0276464	0.958864	0.338099	494
APOE/TOMM40 region	m108		Omics in DLPFC	Messenger RNA module	-0.0505294	0.0295613	-1.70931	0.0880251	494
AD-PRS	m109		Omics in DLPFC	Messenger RNA module	0.0529905	0.0239443	2.21308	0.0273506	494
AD-PRS without APOE/TOMM40	m109		Omics in DLPFC	Messenger RNA module	0.0470171	0.0236813	1.98541	0.0476551	494
APOE/TOMM40 region	m109		Omics in DLPFC	Messenger RNA module	0.0249473	0.0253216	0.985218	0.325002	494
AD-PRS	m11		Omics in DLPFC	Messenger RNA module	0.0186036	0.0252007	0.738218	0.460734	494
AD-PRS without APOE/TOMM40	m11		Omics in DLPFC	Messenger RNA module	0.00127837	0.0248966	0.0513473	0.95907	494
APOE/TOMM40 region	m11		Omics in DLPFC	Messenger RNA module	0.03441	0.026621	1.29259	0.196761	494
AD-PRS	m110		Omics in DLPFC	Messenger RNA module	0.0511844	0.0278633	1.83699	0.066815	494
AD-PRS without APOE/TOMM40	m110		Omics in DLPFC	Messenger RNA module	0.0522318	0.027547	1.8961	0.0585335	494
APOE/TOMM40 region	m110		Omics in DLPFC	Messenger RNA module	0.0126134	0.029455	0.428227	0.668674	494
AD-PRS	m111		Omics in DLPFC	Messenger RNA module	0.0677887	0.029073	2.33168	0.0201205	494
AD-PRS without APOE/TOMM40	m111		Omics in DLPFC	Messenger RNA module	0.0951692	0.0285711	3.33096	0.000930682	494
APOE/TOMM40 region	m111		Omics in DLPFC	Messenger RNA module	-0.0270805	0.0305501	-0.886432	0.375819	494
AD-PRS	m112		Omics in DLPFC	Messenger RNA module	0.00155817	0.0295943	0.052651	0.958031	494
AD-PRS without APOE/TOMM40	m112		Omics in DLPFC	Messenger RNA module	0.0198566	0.0292293	0.679338	0.497244	494
APOE/TOMM40 region	m112		Omics in DLPFC	Messenger RNA module	-0.030386	0.0312538	-0.972231	0.331414	494
AD-PRS	m113		Omics in DLPFC	Messenger RNA module	0.0371516	0.0288027	1.28987	0.197703	494
AD-PRS without APOE/TOMM40	m113		Omics in DLPFC	Messenger RNA module	0.0602108	0.0283818	2.12146	0.0343835	494
APOE/TOMM40 region	m113		Omics in DLPFC	Messenger RNA module	-0.0284073	0.0303476	-0.936064	0.3497	494
AD-PRS	m114		Omics in DLPFC	Messenger RNA module	0.0292665	0.0253107	1.15629	0.248123	494
AD-PRS without APOE/TOMM40	m114		Omics in DLPFC	Messenger RNA module	0.0186878	0.0250294	0.746631	0.455644	494
APOE/TOMM40 region	m114		Omics in DLPFC	Messenger RNA module	0.0260408	0.0267631	0.973014	0.331025	494
AD-PRS	m115		Omics in DLPFC	Messenger RNA module	0.0238194	0.0296076	0.804505	0.421494	494
AD-PRS without APOE/TOMM40	m115		Omics in DLPFC	Messenger RNA module	0.0184193	0.0292837	0.628994	0.529646	494
APOE/TOMM40 region	m115		Omics in DLPFC	Messenger RNA module	0.0157875	0.031312	0.504198	0.614348	494
AD-PRS	m116		Omics in DLPFC	Messenger RNA module	0.03023	0.0291391	1.03744	0.30004	494
AD-PRS without APOE/TOMM40	m116		Omics in DLPFC	Messenger RNA module	0.0128446	0.0288019	0.445962	0.655822	494
APOE/TOMM40 region	m116		Omics in DLPFC	Messenger RNA module	0.0377775	0.0307968	1.22667	0.220535	494
AD-PRS	m117		Omics in DLPFC	Messenger RNA module	0.0455579	0.0248126	1.83608	0.0669491	494
AD-PRS without APOE/TOMM40	m117		Omics in DLPFC	Messenger RNA module	0.0425652	0.0245383	1.73464	0.0834316	494
APOE/TOMM40 region	m117		Omics in DLPFC	Messenger RNA module	0.0178383	0.0262379	0.679868	0.496909	494
AD-PRS	m118		Omics in DLPFC	Messenger RNA module	0.0615847	0.0269905	2.28172	0.0229323	494
AD-PRS without APOE/TOMM40	m118		Omics in DLPFC	Messenger RNA module	0.0854074	0.0265416	3.21787	0.0013768	494
APOE/TOMM40 region	m118		Omics in DLPFC	Messenger RNA module	-0.0228302	0.0283799	-0.804448	0.421528	494
AD-PRS	m119		Omics in DLPFC	Messenger RNA module	0.0354631	0.0242611	1.46173	0.144453	494
AD-PRS without APOE/TOMM40	m119		Omics in DLPFC	Messenger RNA module	0.042251	0.0239722	1.7625	0.0786064	494
APOE/TOMM40 region	m119		Omics in DLPFC	Messenger RNA module	-0.00147256	0.0256326	-0.0574487	0.954211	494
AD-PRS	m12		Omics in DLPFC	Messenger RNA module	-0.0676565	0.0271303	-2.49376	0.0129671	494
AD-PRS without APOE/TOMM40	m12		Omics in DLPFC	Messenger RNA module	-0.0755242	0.0267855	-2.81959	0.00500289	494
APOE/TOMM40 region	m12		Omics in DLPFC	Messenger RNA module	-0.00575155	0.0286408	-0.200817	0.840925	494
AD-PRS	m121		Omics in DLPFC	Messenger RNA module	0.0288032	0.0264748	1.08795	0.277151	494
AD-PRS without APOE/TOMM40	m121		Omics in DLPFC	Messenger RNA module	0.0783252	0.0257851	3.03761	0.00251154	494
APOE/TOMM40 region	m121		Omics in DLPFC	Messenger RNA module	-0.0753291	0.0275711	-2.73218	0.00651849	494
AD-PRS	m122		Omics in DLPFC	Messenger RNA module	-0.016931	0.0222034	-0.762541	0.446103	494
AD-PRS without APOE/TOMM40	m122		Omics in DLPFC	Messenger RNA module	0.0327065	0.0216061	1.51376	0.13073	494
APOE/TOMM40 region	m122		Omics in DLPFC	Messenger RNA module	-0.0883704	0.0231026	-3.82512	0.000147556	494
AD-PRS	m123		Omics in DLPFC	Messenger RNA module	0.00830117	0.0275401	0.301421	0.763221	494
AD-PRS without APOE/TOMM40	m123		Omics in DLPFC	Messenger RNA module	0.0558834	0.0269271	2.07536	0.0384732	494
APOE/TOMM40 region	m123		Omics in DLPFC	Messenger RNA module	-0.0778205	0.0287921	-2.70284	0.0071132	494
AD-PRS	m125		Omics in DLPFC	Messenger RNA module	0.0153936	0.0292595	0.526106	0.599052	494
AD-PRS without APOE/TOMM40	m125		Omics in DLPFC	Messenger RNA module	0.0400599	0.0288492	1.38859	0.165586	494
APOE/TOMM40 region	m125		Omics in DLPFC	Messenger RNA module	-0.0372263	0.0308474	-1.20679	0.228095	494
AD-PRS	m126		Omics in DLPFC	Messenger RNA module	0.00779586	0.0270115	0.288613	0.772999	494
AD-PRS without APOE/TOMM40	m126		Omics in DLPFC	Messenger RNA module	0.0196585	0.0266934	0.736454	0.461806	494
APOE/TOMM40 region	m126		Omics in DLPFC	Messenger RNA module	-0.0177927	0.0285423	-0.623381	0.533324	494
AD-PRS	m127		Omics in DLPFC	Messenger RNA module	-0.0117997	0.0302671	-0.389852	0.696814	494
AD-PRS without APOE/TOMM40	m127		Omics in DLPFC	Messenger RNA module	0.0195043	0.0298348	0.653741	0.513584	494
APOE/TOMM40 region	m127		Omics in DLPFC	Messenger RNA module	-0.0560461	0.0319013	-1.75686	0.0795648	494
AD-PRS	m128		Omics in DLPFC	Messenger RNA module	-0.0223551	0.0266947	-0.837438	0.402753	494
AD-PRS without APOE/TOMM40	m128		Omics in DLPFC	Messenger RNA module	0.00679872	0.0263165	0.258345	0.796249	494
APOE/TOMM40 region	m128		Omics in DLPFC	Messenger RNA module	-0.0553893	0.0281392	-1.9684	0.0495842	494
AD-PRS	m13		Omics in DLPFC	Messenger RNA module	-0.0549333	0.0240242	-2.28658	0.0226444	494
AD-PRS without APOE/TOMM40	m13		Omics in DLPFC	Messenger RNA module	-0.0334494	0.0237391	-1.40904	0.159456	494
APOE/TOMM40 region	m13		Omics in DLPFC	Messenger RNA module	-0.0516205	0.0253834	-2.03363	0.0425256	494
AD-PRS	m130		Omics in DLPFC	Messenger RNA module	0.0563131	0.0221969	2.53698	0.0114893	494
AD-PRS without APOE/TOMM40	m130		Omics in DLPFC	Messenger RNA module	0.0692515	0.0218741	3.16591	0.00164206	494
APOE/TOMM40 region	m130		Omics in DLPFC	Messenger RNA module	-0.00597634	0.0233892	-0.255517	0.798431	494
AD-PRS	m131		Omics in DLPFC	Messenger RNA module	-0.0138527	0.036138	-0.383327	0.701643	494
AD-PRS without APOE/TOMM40	m131		Omics in DLPFC	Messenger RNA module	-0.0168845	0.0357402	-0.472424	0.636834	494
APOE/TOMM40 region	m131		Omics in DLPFC	Messenger RNA module	0.00121604	0.0382157	0.0318203	0.974628	494
AD-PRS	m14		Omics in DLPFC	Messenger RNA module	-0.0336094	0.0251958	-1.33393	0.182845	494
AD-PRS without APOE/TOMM40	m14		Omics in DLPFC	Messenger RNA module	-0.0537392	0.0248266	-2.16458	0.0309008	494
APOE/TOMM40 region	m14		Omics in DLPFC	Messenger RNA module	0.024468	0.0265462	0.921713	0.357131	494
AD-PRS	m16		Omics in DLPFC	Messenger RNA module	-0.0107832	0.0298903	-0.360758	0.718435	494
AD-PRS without APOE/TOMM40	m16		Omics in DLPFC	Messenger RNA module	-0.0480555	0.0293811	-1.63559	0.102565	494
APOE/TOMM40 region	m16		Omics in DLPFC	Messenger RNA module	0.0597564	0.0314161	1.90209	0.0577439	494
AD-PRS	m17		Omics in DLPFC	Messenger RNA module	0.0279193	0.0249656	1.11831	0.263979	494
AD-PRS without APOE/TOMM40	m17		Omics in DLPFC	Messenger RNA module	-0.0212911	0.0244078	-0.872308	0.383467	494
APOE/TOMM40 region	m17		Omics in DLPFC	Messenger RNA module	0.0907376	0.0260983	3.47676	0.000552571	494
AD-PRS	m18		Omics in DLPFC	Messenger RNA module	-0.0259817	0.0255033	-1.01876	0.308819	494
AD-PRS without APOE/TOMM40	m18		Omics in DLPFC	Messenger RNA module	-0.0447973	0.0251496	-1.78124	0.075492	494
APOE/TOMM40 region	m18		Omics in DLPFC	Messenger RNA module	0.0243966	0.0268915	0.907225	0.364733	494
AD-PRS	m187		Omics in DLPFC	Messenger RNA module	0.0266762	0.0380052	0.70191	0.483067	494
AD-PRS without APOE/TOMM40	m187		Omics in DLPFC	Messenger RNA module	0.00756652	0.0375697	0.2014	0.840469	494
APOE/TOMM40 region	m187		Omics in DLPFC	Messenger RNA module	0.0396838	0.0401719	0.987851	0.323712	494
AD-PRS	m19		Omics in DLPFC	Messenger RNA module	-0.035169	0.0267692	-1.31379	0.189531	494
AD-PRS without APOE/TOMM40	m19		Omics in DLPFC	Messenger RNA module	-0.0751059	0.0261959	-2.86709	0.00432069	494
APOE/TOMM40 region	m19		Omics in DLPFC	Messenger RNA module	0.0573949	0.0280103	2.04906	0.0409867	494
AD-PRS	m2		Omics in DLPFC	Messenger RNA module	-0.0440539	0.0221469	-1.98917	0.0472361	494
AD-PRS without APOE/TOMM40	m2		Omics in DLPFC	Messenger RNA module	-0.0239364	0.0218786	-1.09406	0.274467	494
APOE/TOMM40 region	m2		Omics in DLPFC	Messenger RNA module	-0.0462628	0.023394	-1.97755	0.0485382	494
AD-PRS	m21		Omics in DLPFC	Messenger RNA module	-0.000501528	0.0289683	-0.017313	0.986194	494
AD-PRS without APOE/TOMM40	m21		Omics in DLPFC	Messenger RNA module	-0.00962862	0.0286412	-0.336181	0.736878	494
APOE/TOMM40 region	m21		Omics in DLPFC	Messenger RNA module	0.0152337	0.030625	0.497428	0.61911	494
AD-PRS	m22		Omics in DLPFC	Messenger RNA module	0.0060851	0.0317145	0.191871	0.847922	494
AD-PRS without APOE/TOMM40	m22		Omics in DLPFC	Messenger RNA module	-0.0256251	0.0312618	-0.819693	0.412789	494
APOE/TOMM40 region	m22		Omics in DLPFC	Messenger RNA module	0.0551253	0.0334271	1.64912	0.0997632	494
AD-PRS	m23		Omics in DLPFC	Messenger RNA module	-0.0251186	0.0334884	-0.750067	0.453573	494
AD-PRS without APOE/TOMM40	m23		Omics in DLPFC	Messenger RNA module	-0.0372992	0.0330939	-1.12707	0.260262	494
APOE/TOMM40 region	m23		Omics in DLPFC	Messenger RNA module	0.0134625	0.0353861	0.380447	0.703778	494
AD-PRS	m233		Omics in DLPFC	Messenger RNA module	0.00413683	0.0289465	0.142913	0.886417	494
AD-PRS without APOE/TOMM40	m233		Omics in DLPFC	Messenger RNA module	-0.0127143	0.0285979	-0.444589	0.656812	494
APOE/TOMM40 region	m233		Omics in DLPFC	Messenger RNA module	0.0295479	0.0305787	0.96629	0.334375	494
AD-PRS	m234		Omics in DLPFC	Messenger RNA module	0.0213489	0.0244029	0.874851	0.382082	494
AD-PRS without APOE/TOMM40	m234		Omics in DLPFC	Messenger RNA module	-0.00389132	0.0240674	-0.161684	0.871621	494
APOE/TOMM40 region	m234		Omics in DLPFC	Messenger RNA module	0.0485141	0.0257344	1.88518	0.0599955	494
AD-PRS	m257		Omics in DLPFC	Messenger RNA module	-0.0390967	0.0217835	-1.79479	0.0733014	494
AD-PRS without APOE/TOMM40	m257		Omics in DLPFC	Messenger RNA module	-0.00484339	0.0214192	-0.226124	0.821199	494
APOE/TOMM40 region	m257		Omics in DLPFC	Messenger RNA module	-0.068682	0.0229028	-2.99885	0.0028475	494
AD-PRS	m3		Omics in DLPFC	Messenger RNA module	-0.044867	0.0230666	-1.94511	0.0523316	494
AD-PRS without APOE/TOMM40	m3		Omics in DLPFC	Messenger RNA module	-0.048896	0.022794	-2.14513	0.0324325	494
APOE/TOMM40 region	m3		Omics in DLPFC	Messenger RNA module	-0.00581627	0.0243728	-0.238638	0.811486	494
AD-PRS	m4		Omics in DLPFC	Messenger RNA module	-0.029949	0.0257954	-1.16102	0.246196	494
AD-PRS without APOE/TOMM40	m4		Omics in DLPFC	Messenger RNA module	-0.0720731	0.0252049	-2.85949	0.00442381	494
APOE/TOMM40 region	m4		Omics in DLPFC	Messenger RNA module	0.0625454	0.0269507	2.32074	0.0207097	494
AD-PRS	m5		Omics in DLPFC	Messenger RNA module	0.00334692	0.0227436	0.147159	0.883067	494
AD-PRS without APOE/TOMM40	m5		Omics in DLPFC	Messenger RNA module	-0.0275405	0.0223504	-1.23222	0.218458	494
APOE/TOMM40 region	m5		Omics in DLPFC	Messenger RNA module	0.0529701	0.0238985	2.21646	0.0271174	494
AD-PRS	m6		Omics in DLPFC	Messenger RNA module	0.0292202	0.0243228	1.20135	0.230193	494
AD-PRS without APOE/TOMM40	m6		Omics in DLPFC	Messenger RNA module	-0.0236881	0.0237165	-0.998803	0.318382	494
APOE/TOMM40 region	m6		Omics in DLPFC	Messenger RNA module	0.0973321	0.0253592	3.83814	0.000140166	494
AD-PRS	m61		Omics in DLPFC	Messenger RNA module	-0.00353815	0.0348267	-0.101593	0.919121	494
AD-PRS without APOE/TOMM40	m61		Omics in DLPFC	Messenger RNA module	-0.0572207	0.0341433	-1.6759	0.0943946	494
APOE/TOMM40 region	m61		Omics in DLPFC	Messenger RNA module	0.0894346	0.0365082	2.44971	0.0146452	494
AD-PRS	m7		Omics in DLPFC	Messenger RNA module	0.0190315	0.0250287	0.760387	0.447387	494
AD-PRS without APOE/TOMM40	m7		Omics in DLPFC	Messenger RNA module	-0.00784858	0.024675	-0.318078	0.750561	494
APOE/TOMM40 region	m7		Omics in DLPFC	Messenger RNA module	0.0506256	0.0263841	1.91879	0.0555902	494
AD-PRS	m8		Omics in DLPFC	Messenger RNA module	-0.00804626	0.0243272	-0.330751	0.740973	494
AD-PRS without APOE/TOMM40	m8		Omics in DLPFC	Messenger RNA module	-0.0387573	0.0239104	-1.62094	0.105672	494
APOE/TOMM40 region	m8		Omics in DLPFC	Messenger RNA module	0.0494726	0.0255665	1.93506	0.053557	494
AD-PRS	m9		Omics in DLPFC	Messenger RNA module	-0.00354631	0.0268243	-0.132205	0.894876	494
AD-PRS without APOE/TOMM40	m9		Omics in DLPFC	Messenger RNA module	-0.0139343	0.0265151	-0.525526	0.599455	494
APOE/TOMM40 region	m9		Omics in DLPFC	Messenger RNA module	0.0165024	0.0283516	0.582064	0.560791	494
AD-PRS	let.7a		Omics in DLPFC	Micro RNA	-0.0184722	0.0143507	-1.2872	0.198481	655
AD-PRS without APOE/TOMM40	let.7a		Omics in DLPFC	Micro RNA	-0.0166647	0.0142045	-1.1732	0.241143	655
APOE/TOMM40 region	let.7a		Omics in DLPFC	Micro RNA	-0.00825053	0.0151247	-0.5455	0.585596	655
AD-PRS	let.7b		Omics in DLPFC	Micro RNA	0.00693812	0.0103184	0.672401	0.501566	655
AD-PRS without APOE/TOMM40	let.7b		Omics in DLPFC	Micro RNA	0.00571202	0.0102135	0.559263	0.576174	655
APOE/TOMM40 region	let.7b		Omics in DLPFC	Micro RNA	0.00401338	0.0108751	0.369041	0.712217	655
AD-PRS	let.7c		Omics in DLPFC	Micro RNA	-0.0129253	0.0129997	-0.994278	0.320456	655
AD-PRS without APOE/TOMM40	let.7c		Omics in DLPFC	Micro RNA	-0.0117944	0.0128673	-0.916618	0.359682	655
APOE/TOMM40 region	let.7c		Omics in DLPFC	Micro RNA	-0.00554942	0.0137009	-0.405041	0.68558	655
AD-PRS	let.7d		Omics in DLPFC	Micro RNA	-0.000618219	0.00851276	-0.0726226	0.942129	655
AD-PRS without APOE/TOMM40	let.7d		Omics in DLPFC	Micro RNA	-0.00297805	0.00842429	-0.353508	0.723822	655
APOE/TOMM40 region	let.7d		Omics in DLPFC	Micro RNA	0.0037686	0.00897004	0.420131	0.674528	655
AD-PRS	let.7e		Omics in DLPFC	Micro RNA	-0.00953608	0.00888959	-1.07273	0.283791	655
AD-PRS without APOE/TOMM40	let.7e		Omics in DLPFC	Micro RNA	-0.0107581	0.00879681	-1.22296	0.221787	655
APOE/TOMM40 region	let.7e		Omics in DLPFC	Micro RNA	-0.000657693	0.00936669	-0.0702161	0.944043	655
AD-PRS	let.7f		Omics in DLPFC	Micro RNA	-0.0118309	0.012959	-0.912947	0.361608	655
AD-PRS without APOE/TOMM40	let.7f		Omics in DLPFC	Micro RNA	-0.0148994	0.012822	-1.16202	0.245653	655
APOE/TOMM40 region	let.7f		Omics in DLPFC	Micro RNA	0.00177835	0.0136526	0.130257	0.896403	655
AD-PRS	let.7g		Omics in DLPFC	Micro RNA	0.00415207	0.011555	0.359332	0.719463	655
AD-PRS without APOE/TOMM40	let.7g		Omics in DLPFC	Micro RNA	0.000437076	0.0114354	0.0382215	0.969523	655
APOE/TOMM40 region	let.7g		Omics in DLPFC	Micro RNA	0.00738388	0.0121762	0.60642	0.544447	655
AD-PRS	let.7i		Omics in DLPFC	Micro RNA	-0.00866992	0.00917704	-0.944741	0.34514	655
AD-PRS without APOE/TOMM40	let.7i		Omics in DLPFC	Micro RNA	-0.00926056	0.0090825	-1.0196	0.308294	655
APOE/TOMM40 region	let.7i		Omics in DLPFC	Micro RNA	-0.00146763	0.00967089	-0.151758	0.879425	655
AD-PRS	miR1		Omics in DLPFC	Micro RNA	0.00795523	0.014326	0.555299	0.578881	655
AD-PRS without APOE/TOMM40	miR1		Omics in DLPFC	Micro RNA	0.00994059	0.0141783	0.701112	0.483483	655
APOE/TOMM40 region	miR1		Omics in DLPFC	Micro RNA	-0.00106545	0.0150968	-0.0705743	0.943758	655
AD-PRS	miR100		Omics in DLPFC	Micro RNA	0.0204226	0.00983556	2.07641	0.038247	655
AD-PRS without APOE/TOMM40	miR100		Omics in DLPFC	Micro RNA	0.014777	0.00973418	1.51805	0.129487	655
APOE/TOMM40 region	miR100		Omics in DLPFC	Micro RNA	0.0152169	0.0103648	1.46814	0.142549	655
AD-PRS	miR101		Omics in DLPFC	Micro RNA	-0.000738159	0.0143871	-0.0513071	0.959096	655
AD-PRS without APOE/TOMM40	miR101		Omics in DLPFC	Micro RNA	-0.00768626	0.0142315	-0.540089	0.58932	655
APOE/TOMM40 region	miR101		Omics in DLPFC	Micro RNA	0.0114023	0.0151534	0.752454	0.45205	655
AD-PRS	miR103		Omics in DLPFC	Micro RNA	-0.0157963	0.0115475	-1.36794	0.171801	655
AD-PRS without APOE/TOMM40	miR103		Omics in DLPFC	Micro RNA	-0.0168687	0.0114269	-1.47623	0.140365	655
APOE/TOMM40 region	miR103		Omics in DLPFC	Micro RNA	-0.00268018	0.0121672	-0.22028	0.825722	655
AD-PRS	miR106a_miR17		Omics in DLPFC	Micro RNA	0.00631977	0.0114592	0.5515	0.581479	655
AD-PRS without APOE/TOMM40	miR106a_miR17		Omics in DLPFC	Micro RNA	0.0117912	0.0113328	1.04045	0.298516	655
APOE/TOMM40 region	miR106a_miR17		Omics in DLPFC	Micro RNA	-0.00735425	0.0120669	-0.609454	0.542436	655
AD-PRS	miR106b		Omics in DLPFC	Micro RNA	-0.000949277	0.0108852	-0.0872084	0.930533	655
AD-PRS without APOE/TOMM40	miR106b		Omics in DLPFC	Micro RNA	-0.0131722	0.0107368	-1.22682	0.220332	655
APOE/TOMM40 region	miR106b		Omics in DLPFC	Micro RNA	0.0201576	0.0114324	1.7632	0.0783353	655
AD-PRS	miR107		Omics in DLPFC	Micro RNA	-0.0135754	0.0114278	-1.18792	0.235295	655
AD-PRS without APOE/TOMM40	miR107		Omics in DLPFC	Micro RNA	-0.0169162	0.0113043	-1.49644	0.135023	655
APOE/TOMM40 region	miR107		Omics in DLPFC	Micro RNA	0.00173934	0.0120366	0.144504	0.885147	655
AD-PRS	miR10a		Omics in DLPFC	Micro RNA	0.0105431	0.0112721	0.935326	0.349966	655
AD-PRS without APOE/TOMM40	miR10a		Omics in DLPFC	Micro RNA	0.0191712	0.0111319	1.72219	0.08551	655
APOE/TOMM40 region	miR10a		Omics in DLPFC	Micro RNA	-0.0114338	0.011853	-0.964634	0.335086	655
AD-PRS	miR10b		Omics in DLPFC	Micro RNA	-0.00307834	0.014936	-0.206101	0.836776	655
AD-PRS without APOE/TOMM40	miR10b		Omics in DLPFC	Micro RNA	0.00202077	0.0147804	0.136719	0.891295	655
APOE/TOMM40 region	miR10b		Omics in DLPFC	Micro RNA	-0.00939287	0.0157379	-0.596831	0.550827	655
AD-PRS	miR1180		Omics in DLPFC	Micro RNA	-0.00128469	0.0103813	-0.123751	0.901551	655
AD-PRS without APOE/TOMM40	miR1180		Omics in DLPFC	Micro RNA	-0.00712012	0.0102663	-0.693543	0.488216	655
APOE/TOMM40 region	miR1180		Omics in DLPFC	Micro RNA	0.00938811	0.0109314	0.858821	0.390755	655
AD-PRS	miR1185		Omics in DLPFC	Micro RNA	-0.0199667	0.0123643	-1.61487	0.106822	655
AD-PRS without APOE/TOMM40	miR1185		Omics in DLPFC	Micro RNA	-0.0157231	0.0122383	-1.28474	0.199338	655
APOE/TOMM40 region	miR1185		Omics in DLPFC	Micro RNA	-0.0127447	0.0130312	-0.978018	0.328428	655
AD-PRS	miR1206		Omics in DLPFC	Micro RNA	0.017196	0.0150552	1.14219	0.253793	655
AD-PRS without APOE/TOMM40	miR1206		Omics in DLPFC	Micro RNA	0.0176219	0.0149002	1.18266	0.237374	655
APOE/TOMM40 region	miR1206		Omics in DLPFC	Micro RNA	0.00415677	0.0158655	0.262001	0.793403	655
AD-PRS	miR122		Omics in DLPFC	Micro RNA	0.00545307	0.0077658	0.70219	0.482811	655
AD-PRS without APOE/TOMM40	miR122		Omics in DLPFC	Micro RNA	0.00583809	0.00768625	0.75955	0.447798	655
APOE/TOMM40 region	miR122		Omics in DLPFC	Micro RNA	0.000900467	0.00818418	0.110025	0.912423	655
AD-PRS	miR1225.3p		Omics in DLPFC	Micro RNA	0.0111322	0.0132566	0.839747	0.401358	655
AD-PRS without APOE/TOMM40	miR1225.3p		Omics in DLPFC	Micro RNA	0.014068	0.0131172	1.07249	0.283898	655
APOE/TOMM40 region	miR1225.3p		Omics in DLPFC	Micro RNA	-0.00175431	0.013967	-0.125604	0.900084	655
AD-PRS	miR124		Omics in DLPFC	Micro RNA	-0.0274569	0.0159686	-1.71943	0.0860098	655
AD-PRS without APOE/TOMM40	miR124		Omics in DLPFC	Micro RNA	-0.0221997	0.0158062	-1.4045	0.160647	655
APOE/TOMM40 region	miR124		Omics in DLPFC	Micro RNA	-0.0165594	0.0168301	-0.983912	0.325524	655
AD-PRS	miR1246		Omics in DLPFC	Micro RNA	-0.0138893	0.0270133	-0.514166	0.60731	655
AD-PRS without APOE/TOMM40	miR1246		Omics in DLPFC	Micro RNA	-0.0217997	0.0267283	-0.815605	0.415024	655
APOE/TOMM40 region	miR1246		Omics in DLPFC	Micro RNA	0.00928696	0.0284598	0.326319	0.744288	655
AD-PRS	miR1248		Omics in DLPFC	Micro RNA	-0.00328696	0.01476	-0.222694	0.823843	655
AD-PRS without APOE/TOMM40	miR1248		Omics in DLPFC	Micro RNA	-0.00681186	0.0146069	-0.466346	0.641124	655
APOE/TOMM40 region	miR1248		Omics in DLPFC	Micro RNA	0.00495995	0.0155532	0.318903	0.749902	655
AD-PRS	miR125a.3p		Omics in DLPFC	Micro RNA	0.0108029	0.0136636	0.790631	0.429446	655
AD-PRS without APOE/TOMM40	miR125a.3p		Omics in DLPFC	Micro RNA	0.012442	0.0135223	0.920106	0.357858	655
APOE/TOMM40 region	miR125a.3p		Omics in DLPFC	Micro RNA	0.000319465	0.0143983	0.0221877	0.982305	655
AD-PRS	miR125a.5p		Omics in DLPFC	Micro RNA	0.0048933	0.0104384	0.468778	0.639385	655
AD-PRS without APOE/TOMM40	miR125a.5p		Omics in DLPFC	Micro RNA	0.000580382	0.0103291	0.0561889	0.955209	655
APOE/TOMM40 region	miR125a.5p		Omics in DLPFC	Micro RNA	0.00859296	0.0109983	0.781299	0.43491	655
AD-PRS	miR125b		Omics in DLPFC	Micro RNA	0.00680969	0.0173726	0.391979	0.695202	655
AD-PRS without APOE/TOMM40	miR125b		Omics in DLPFC	Micro RNA	-0.00367591	0.0171825	-0.213933	0.830666	655
APOE/TOMM40 region	miR125b		Omics in DLPFC	Micro RNA	0.0194509	0.0182956	1.06314	0.28811	655
AD-PRS	miR126		Omics in DLPFC	Micro RNA	-0.00283302	0.0134119	-0.211232	0.832772	655
AD-PRS without APOE/TOMM40	miR126		Omics in DLPFC	Micro RNA	-0.0021877	0.0132755	-0.164792	0.869159	655
APOE/TOMM40 region	miR126		Omics in DLPFC	Micro RNA	-0.00188059	0.0141355	-0.13304	0.894203	655
AD-PRS	miR1260		Omics in DLPFC	Micro RNA	0.0374954	0.0268148	1.39831	0.162494	655
AD-PRS without APOE/TOMM40	miR1260		Omics in DLPFC	Micro RNA	0.0425667	0.0265293	1.60452	0.109085	655
APOE/TOMM40 region	miR1260		Omics in DLPFC	Micro RNA	0.00214108	0.028248	0.0757959	0.939605	655
AD-PRS	miR1266		Omics in DLPFC	Micro RNA	-0.0145338	0.0150244	-0.967344	0.33373	655
AD-PRS without APOE/TOMM40	miR1266		Omics in DLPFC	Micro RNA	-0.0109644	0.0148714	-0.737282	0.461216	655
APOE/TOMM40 region	miR1266		Omics in DLPFC	Micro RNA	-0.0100799	0.0158348	-0.636563	0.524633	655
AD-PRS	miR127.3p		Omics in DLPFC	Micro RNA	-0.010502	0.0168027	-0.625022	0.532175	655
AD-PRS without APOE/TOMM40	miR127.3p		Omics in DLPFC	Micro RNA	-0.00748112	0.0166315	-0.449815	0.652993	655
APOE/TOMM40 region	miR127.3p		Omics in DLPFC	Micro RNA	-0.00802173	0.017709	-0.452975	0.650717	655
AD-PRS	miR1275		Omics in DLPFC	Micro RNA	0.0257674	0.0182217	1.41411	0.157806	655
AD-PRS without APOE/TOMM40	miR1275		Omics in DLPFC	Micro RNA	0.0276952	0.0180307	1.53601	0.125022	655
APOE/TOMM40 region	miR1275		Omics in DLPFC	Micro RNA	0.00407388	0.0191988	0.212195	0.832021	655
AD-PRS	miR128		Omics in DLPFC	Micro RNA	-0.030127	0.0163676	-1.84065	0.0661258	655
AD-PRS without APOE/TOMM40	miR128		Omics in DLPFC	Micro RNA	-0.0253331	0.0162011	-1.56367	0.118381	655
APOE/TOMM40 region	miR128		Omics in DLPFC	Micro RNA	-0.016541	0.0172507	-0.958859	0.337985	655
AD-PRS	miR1283		Omics in DLPFC	Micro RNA	0.0143238	0.0108695	1.3178	0.188034	655
AD-PRS without APOE/TOMM40	miR1283		Omics in DLPFC	Micro RNA	0.018578	0.0107481	1.72848	0.0843748	655
APOE/TOMM40 region	miR1283		Omics in DLPFC	Micro RNA	-0.00305392	0.0114444	-0.266848	0.789671	655
AD-PRS	miR1286		Omics in DLPFC	Micro RNA	-0.0038125	0.0154715	-0.24642	0.805435	655
AD-PRS without APOE/TOMM40	miR1286		Omics in DLPFC	Micro RNA	0.00589974	0.0153	0.385604	0.699916	655
APOE/TOMM40 region	miR1286		Omics in DLPFC	Micro RNA	-0.0173101	0.0162912	-1.06254	0.288383	655
AD-PRS	miR129.3p		Omics in DLPFC	Micro RNA	-0.0289797	0.0136168	-2.12822	0.0336923	655
AD-PRS without APOE/TOMM40	miR129.3p		Omics in DLPFC	Micro RNA	-0.0254542	0.013478	-1.88857	0.0593937	655
APOE/TOMM40 region	miR129.3p		Omics in DLPFC	Micro RNA	-0.0140967	0.0143512	-0.982266	0.326333	655
AD-PRS	miR129.5p		Omics in DLPFC	Micro RNA	-0.0354547	0.0110834	-3.19892	0.00144617	655
AD-PRS without APOE/TOMM40	miR129.5p		Omics in DLPFC	Micro RNA	-0.0307307	0.0109703	-2.80126	0.00524129	655
APOE/TOMM40 region	miR129.5p		Omics in DLPFC	Micro RNA	-0.0179328	0.011681	-1.53522	0.125216	655
AD-PRS	miR1297		Omics in DLPFC	Micro RNA	0.00173696	0.0145551	0.119337	0.905045	655
AD-PRS without APOE/TOMM40	miR1297		Omics in DLPFC	Micro RNA	0.0135718	0.0143801	0.943791	0.345626	655
APOE/TOMM40 region	miR1297		Omics in DLPFC	Micro RNA	-0.019286	0.0153117	-1.25956	0.208278	655
AD-PRS	miR1299		Omics in DLPFC	Micro RNA	-0.00335786	0.0192057	-0.174836	0.861262	655
AD-PRS without APOE/TOMM40	miR1299		Omics in DLPFC	Micro RNA	-0.0124968	0.0189973	-0.657818	0.510888	655
APOE/TOMM40 region	miR1299		Omics in DLPFC	Micro RNA	0.0143218	0.0202281	0.708017	0.479188	655
AD-PRS	miR1305		Omics in DLPFC	Micro RNA	-0.0214814	0.0183805	-1.1687	0.242949	655
AD-PRS without APOE/TOMM40	miR1305		Omics in DLPFC	Micro RNA	-0.0111573	0.018187	-0.613479	0.539773	655
APOE/TOMM40 region	miR1305		Omics in DLPFC	Micro RNA	-0.023335	0.0193652	-1.205	0.228641	655
AD-PRS	miR1308		Omics in DLPFC	Micro RNA	-0.0142835	0.0172447	-0.828285	0.407812	655
AD-PRS without APOE/TOMM40	miR1308		Omics in DLPFC	Micro RNA	-0.0159798	0.0170668	-0.936313	0.349459	655
APOE/TOMM40 region	miR1308		Omics in DLPFC	Micro RNA	-0.00120924	0.0181724	-0.0665428	0.946966	655
AD-PRS	miR130b		Omics in DLPFC	Micro RNA	0.00156946	0.0127589	0.123009	0.902138	655
AD-PRS without APOE/TOMM40	miR130b		Omics in DLPFC	Micro RNA	0.00289486	0.0126286	0.229229	0.818762	655
APOE/TOMM40 region	miR130b		Omics in DLPFC	Micro RNA	-0.00177055	0.0134468	-0.131671	0.895285	655
AD-PRS	miR132		Omics in DLPFC	Micro RNA	-0.0863863	0.0211543	-4.08363	4.98431e-05	655
AD-PRS without APOE/TOMM40	miR132		Omics in DLPFC	Micro RNA	-0.0717865	0.0209392	-3.42834	0.00064552	655
APOE/TOMM40 region	miR132		Omics in DLPFC	Micro RNA	-0.0488567	0.0222957	-2.19131	0.0287824	655
AD-PRS	miR133a		Omics in DLPFC	Micro RNA	-0.00494052	0.0119782	-0.412461	0.680137	655
AD-PRS without APOE/TOMM40	miR133a		Omics in DLPFC	Micro RNA	-0.0110583	0.0118456	-0.933532	0.350891	655
APOE/TOMM40 region	miR133a		Omics in DLPFC	Micro RNA	0.00882487	0.012613	0.699664	0.484386	655
AD-PRS	miR133b		Omics in DLPFC	Micro RNA	-0.0361841	0.0161114	-2.24587	0.0250462	655
AD-PRS without APOE/TOMM40	miR133b		Omics in DLPFC	Micro RNA	-0.0369408	0.0159399	-2.3175	0.0207851	655
APOE/TOMM40 region	miR133b		Omics in DLPFC	Micro RNA	-0.00898009	0.0169726	-0.529094	0.59692	655
AD-PRS	miR135a		Omics in DLPFC	Micro RNA	0.0127125	0.0155694	0.816504	0.41451	655
AD-PRS without APOE/TOMM40	miR135a		Omics in DLPFC	Micro RNA	0.00336293	0.0154021	0.218342	0.827231	655
APOE/TOMM40 region	miR135a		Omics in DLPFC	Micro RNA	0.0192237	0.0163999	1.17218	0.241552	655
AD-PRS	miR135b		Omics in DLPFC	Micro RNA	0.00626277	0.0140918	0.444426	0.656882	655
AD-PRS without APOE/TOMM40	miR135b		Omics in DLPFC	Micro RNA	0.0057962	0.0139484	0.415545	0.67788	655
APOE/TOMM40 region	miR135b		Omics in DLPFC	Micro RNA	0.00255284	0.0148521	0.171884	0.863582	655
AD-PRS	miR136		Omics in DLPFC	Micro RNA	-0.013721	0.0151283	-0.906979	0.364752	655
AD-PRS without APOE/TOMM40	miR136		Omics in DLPFC	Micro RNA	0.00133957	0.0149456	0.0896299	0.928609	655
APOE/TOMM40 region	miR136		Omics in DLPFC	Micro RNA	-0.0290533	0.0159138	-1.82567	0.068358	655
AD-PRS	miR137		Omics in DLPFC	Micro RNA	-0.00321028	0.0157035	-0.204432	0.83808	655
AD-PRS without APOE/TOMM40	miR137		Omics in DLPFC	Micro RNA	-0.0152014	0.0155171	-0.979659	0.327618	655
APOE/TOMM40 region	miR137		Omics in DLPFC	Micro RNA	0.0191301	0.0165223	1.15783	0.247357	655
AD-PRS	miR138		Omics in DLPFC	Micro RNA	-0.00938631	0.0130861	-0.717273	0.473462	655
AD-PRS without APOE/TOMM40	miR138		Omics in DLPFC	Micro RNA	-0.00888475	0.0129528	-0.685933	0.492999	655
APOE/TOMM40 region	miR138		Omics in DLPFC	Micro RNA	-0.00349569	0.0137919	-0.253459	0.799993	655
AD-PRS	miR139.5p		Omics in DLPFC	Micro RNA	0.0108607	0.0100714	1.07837	0.281265	655
AD-PRS without APOE/TOMM40	miR139.5p		Omics in DLPFC	Micro RNA	0.000689733	0.00995045	0.0693168	0.944759	655
APOE/TOMM40 region	miR139.5p		Omics in DLPFC	Micro RNA	0.0200722	0.0105951	1.89449	0.0586026	655
AD-PRS	miR140.3p		Omics in DLPFC	Micro RNA	0.0207237	0.012059	1.71853	0.0861739	655
AD-PRS without APOE/TOMM40	miR140.3p		Omics in DLPFC	Micro RNA	0.00713863	0.0119136	0.599199	0.549248	655
APOE/TOMM40 region	miR140.3p		Omics in DLPFC	Micro RNA	0.0285701	0.0126854	2.2522	0.0246415	655
AD-PRS	miR140.5p		Omics in DLPFC	Micro RNA	-0.00730865	0.00986779	-0.740657	0.459168	655
AD-PRS without APOE/TOMM40	miR140.5p		Omics in DLPFC	Micro RNA	-0.0114642	0.00975963	-1.17465	0.240563	655
APOE/TOMM40 region	miR140.5p		Omics in DLPFC	Micro RNA	0.00487517	0.0103919	0.469132	0.639132	655
AD-PRS	miR142.3p		Omics in DLPFC	Micro RNA	0.00876779	0.0155244	0.564776	0.57242	655
AD-PRS without APOE/TOMM40	miR142.3p		Omics in DLPFC	Micro RNA	-0.000322954	0.0153565	-0.0210305	0.983228	655
APOE/TOMM40 region	miR142.3p		Omics in DLPFC	Micro RNA	0.0176743	0.0163513	1.08091	0.280137	655
AD-PRS	miR142.5p		Omics in DLPFC	Micro RNA	0.0116744	0.0097253	1.20041	0.230415	655
AD-PRS without APOE/TOMM40	miR142.5p		Omics in DLPFC	Micro RNA	0.0197021	0.00959906	2.0525	0.0405193	655
APOE/TOMM40 region	miR142.5p		Omics in DLPFC	Micro RNA	-0.0101103	0.0102209	-0.989178	0.322943	655
AD-PRS	miR143		Omics in DLPFC	Micro RNA	-0.0439539	0.0186772	-2.35334	0.018901	655
AD-PRS without APOE/TOMM40	miR143		Omics in DLPFC	Micro RNA	-0.0419944	0.0184832	-2.27204	0.0234092	655
APOE/TOMM40 region	miR143		Omics in DLPFC	Micro RNA	-0.0157192	0.0196806	-0.79872	0.424744	655
AD-PRS	miR144		Omics in DLPFC	Micro RNA	0.0123757	0.0224275	0.551807	0.58127	655
AD-PRS without APOE/TOMM40	miR144		Omics in DLPFC	Micro RNA	0.0115888	0.0221993	0.522036	0.601823	655
APOE/TOMM40 region	miR144		Omics in DLPFC	Micro RNA	0.00481868	0.0236374	0.203858	0.838528	655
AD-PRS	miR145		Omics in DLPFC	Micro RNA	-0.0295232	0.0156705	-1.884	0.0600092	655
AD-PRS without APOE/TOMM40	miR145		Omics in DLPFC	Micro RNA	-0.0307955	0.0155046	-1.98621	0.0474278	655
APOE/TOMM40 region	miR145		Omics in DLPFC	Micro RNA	-0.00623271	0.0165091	-0.377533	0.705901	655
AD-PRS	miR146a		Omics in DLPFC	Micro RNA	0.016724	0.00845149	1.97882	0.0482558	655
AD-PRS without APOE/TOMM40	miR146a		Omics in DLPFC	Micro RNA	0.0124306	0.00836483	1.48606	0.137747	655
APOE/TOMM40 region	miR146a		Omics in DLPFC	Micro RNA	0.0119099	0.00890673	1.33718	0.18163	655
AD-PRS	miR146b.5p		Omics in DLPFC	Micro RNA	-0.0165741	0.0129775	-1.27715	0.202005	655
AD-PRS without APOE/TOMM40	miR146b.5p		Omics in DLPFC	Micro RNA	-0.0198008	0.0128381	-1.54234	0.123475	655
APOE/TOMM40 region	miR146b.5p		Omics in DLPFC	Micro RNA	0.00069962	0.0136698	0.0511798	0.959198	655
AD-PRS	miR148a		Omics in DLPFC	Micro RNA	0.00873654	0.0131029	0.666761	0.50516	655
AD-PRS without APOE/TOMM40	miR148a		Omics in DLPFC	Micro RNA	0.0227075	0.0129211	1.75739	0.07932	655
APOE/TOMM40 region	miR148a		Omics in DLPFC	Micro RNA	-0.0208741	0.0137582	-1.51721	0.129698	655
AD-PRS	miR148b		Omics in DLPFC	Micro RNA	0.00313012	0.00928113	0.337256	0.736032	655
AD-PRS without APOE/TOMM40	miR148b		Omics in DLPFC	Micro RNA	-0.00285207	0.00917817	-0.310745	0.756094	655
APOE/TOMM40 region	miR148b		Omics in DLPFC	Micro RNA	0.0108833	0.00977276	1.11364	0.265844	655
AD-PRS	miR149		Omics in DLPFC	Micro RNA	0.00930074	0.0163274	0.569641	0.569117	655
AD-PRS without APOE/TOMM40	miR149		Omics in DLPFC	Micro RNA	0.011376	0.0161592	0.703993	0.481689	655
APOE/TOMM40 region	miR149		Omics in DLPFC	Micro RNA	-0.000834685	0.017206	-0.0485112	0.961324	655
AD-PRS	miR150		Omics in DLPFC	Micro RNA	-0.00967672	0.0113864	-0.849845	0.395723	655
AD-PRS without APOE/TOMM40	miR150		Omics in DLPFC	Micro RNA	-0.0142029	0.0112618	-1.26116	0.207704	655
APOE/TOMM40 region	miR150		Omics in DLPFC	Micro RNA	0.00482419	0.0119914	0.402305	0.687592	655
AD-PRS	miR151.3p		Omics in DLPFC	Micro RNA	-0.0110906	0.0146553	-0.756763	0.449465	655
AD-PRS without APOE/TOMM40	miR151.3p		Omics in DLPFC	Micro RNA	-0.00926439	0.0145063	-0.638647	0.523277	655
APOE/TOMM40 region	miR151.3p		Omics in DLPFC	Micro RNA	-0.00619193	0.015446	-0.400875	0.688644	655
AD-PRS	miR151.5p		Omics in DLPFC	Micro RNA	-0.00161108	0.0138963	-0.115936	0.907739	655
AD-PRS without APOE/TOMM40	miR151.5p		Omics in DLPFC	Micro RNA	-0.00577844	0.0137512	-0.420212	0.674469	655
APOE/TOMM40 region	miR151.5p		Omics in DLPFC	Micro RNA	0.00650816	0.0146421	0.444483	0.656841	655
AD-PRS	miR152		Omics in DLPFC	Micro RNA	-0.00622697	0.0153298	-0.4062	0.684729	655
AD-PRS without APOE/TOMM40	miR152		Omics in DLPFC	Micro RNA	-0.016907	0.01515	-1.11597	0.264845	655
APOE/TOMM40 region	miR152		Omics in DLPFC	Micro RNA	0.0160848	0.0161315	0.997107	0.319083	655
AD-PRS	miR153		Omics in DLPFC	Micro RNA	-0.0161884	0.0164041	-0.986855	0.324079	655
AD-PRS without APOE/TOMM40	miR153		Omics in DLPFC	Micro RNA	-0.0202093	0.0162299	-1.24519	0.21351	655
APOE/TOMM40 region	miR153		Omics in DLPFC	Micro RNA	0.00213595	0.0172813	0.123599	0.901671	655
AD-PRS	miR1537		Omics in DLPFC	Micro RNA	0.0124444	0.0144011	0.86413	0.387834	655
AD-PRS without APOE/TOMM40	miR1537		Omics in DLPFC	Micro RNA	0.0126511	0.0142537	0.887565	0.375102	655
APOE/TOMM40 region	miR1537		Omics in DLPFC	Micro RNA	0.00317803	0.0151771	0.209397	0.834204	655
AD-PRS	miR154		Omics in DLPFC	Micro RNA	-0.00088162	0.011055	-0.0797485	0.936462	655
AD-PRS without APOE/TOMM40	miR154		Omics in DLPFC	Micro RNA	-0.00236469	0.0109419	-0.216113	0.828967	655
APOE/TOMM40 region	miR154		Omics in DLPFC	Micro RNA	0.00222878	0.0116508	0.191299	0.848351	655
AD-PRS	miR155		Omics in DLPFC	Micro RNA	-0.00883655	0.0124381	-0.71044	0.477685	655
AD-PRS without APOE/TOMM40	miR155		Omics in DLPFC	Micro RNA	-0.00332958	0.0123082	-0.270518	0.786848	655
APOE/TOMM40 region	miR155		Omics in DLPFC	Micro RNA	-0.0117049	0.0131055	-0.893124	0.37212	655
AD-PRS	miR15a		Omics in DLPFC	Micro RNA	-0.000145547	0.010692	-0.0136128	0.989143	655
AD-PRS without APOE/TOMM40	miR15a		Omics in DLPFC	Micro RNA	-0.000672714	0.0105832	-0.0635645	0.949336	655
APOE/TOMM40 region	miR15a		Omics in DLPFC	Micro RNA	0.000839745	0.0112688	0.0745197	0.94062	655
AD-PRS	miR15b		Omics in DLPFC	Micro RNA	0.00440104	0.0119967	0.366853	0.713847	655
AD-PRS without APOE/TOMM40	miR15b		Omics in DLPFC	Micro RNA	0.0100825	0.0118656	0.849723	0.395791	655
APOE/TOMM40 region	miR15b		Omics in DLPFC	Micro RNA	-0.00824845	0.0126343	-0.652863	0.514074	655
AD-PRS	miR16		Omics in DLPFC	Micro RNA	0.00140233	0.0118108	0.118733	0.905523	655
AD-PRS without APOE/TOMM40	miR16		Omics in DLPFC	Micro RNA	-0.00495639	0.0116822	-0.42427	0.671509	655
APOE/TOMM40 region	miR16		Omics in DLPFC	Micro RNA	0.0110234	0.012439	0.886198	0.375838	655
AD-PRS	miR181a		Omics in DLPFC	Micro RNA	0.0199709	0.0102983	1.93925	0.0529019	655
AD-PRS without APOE/TOMM40	miR181a		Omics in DLPFC	Micro RNA	0.00788756	0.0101737	0.775289	0.43845	655
APOE/TOMM40 region	miR181a		Omics in DLPFC	Micro RNA	0.0258474	0.0108328	2.38604	0.0173155	655
AD-PRS	miR181b_miR181d		Omics in DLPFC	Micro RNA	0.00643058	0.0102798	0.625554	0.531826	655
AD-PRS without APOE/TOMM40	miR181b_miR181d		Omics in DLPFC	Micro RNA	-0.00683184	0.0101366	-0.673975	0.500566	655
APOE/TOMM40 region	miR181b_miR181d		Omics in DLPFC	Micro RNA	0.0239842	0.0107933	2.22213	0.0266168	655
AD-PRS	miR181c		Omics in DLPFC	Micro RNA	0.00274075	0.00896747	0.305632	0.759982	655
AD-PRS without APOE/TOMM40	miR181c		Omics in DLPFC	Micro RNA	0.00336494	0.00887593	0.379108	0.704731	655
APOE/TOMM40 region	miR181c		Omics in DLPFC	Micro RNA	-0.000267088	0.00945094	-0.0282604	0.977463	655
AD-PRS	miR183		Omics in DLPFC	Micro RNA	0.00270257	0.0140561	0.192271	0.84759	655
AD-PRS without APOE/TOMM40	miR183		Omics in DLPFC	Micro RNA	-0.00170753	0.0139101	-0.122755	0.902339	655
APOE/TOMM40 region	miR183		Omics in DLPFC	Micro RNA	0.00813512	0.0148113	0.549252	0.58302	655
AD-PRS	miR185		Omics in DLPFC	Micro RNA	0.00295045	0.0139763	0.211103	0.832872	655
AD-PRS without APOE/TOMM40	miR185		Omics in DLPFC	Micro RNA	-0.00483561	0.013824	-0.349797	0.726604	655
APOE/TOMM40 region	miR185		Omics in DLPFC	Micro RNA	0.013847	0.0147196	0.94072	0.347197	655
AD-PRS	miR186		Omics in DLPFC	Micro RNA	-0.0029356	0.0136997	-0.214283	0.830393	655
AD-PRS without APOE/TOMM40	miR186		Omics in DLPFC	Micro RNA	-0.0135782	0.0135362	-1.00311	0.316182	655
APOE/TOMM40 region	miR186		Omics in DLPFC	Micro RNA	0.0169543	0.0144131	1.17631	0.239899	655
AD-PRS	miR187		Omics in DLPFC	Micro RNA	0.000641872	0.0137699	0.0466142	0.962835	655
AD-PRS without APOE/TOMM40	miR187		Omics in DLPFC	Micro RNA	-0.0205478	0.0135435	-1.51718	0.129707	655
APOE/TOMM40 region	miR187		Omics in DLPFC	Micro RNA	0.0355928	0.0144208	2.46815	0.0138367	655
AD-PRS	miR188.5p		Omics in DLPFC	Micro RNA	0.00897161	0.0143068	0.627089	0.53082	655
AD-PRS without APOE/TOMM40	miR188.5p		Omics in DLPFC	Micro RNA	0.0109122	0.0141591	0.770689	0.44117	655
APOE/TOMM40 region	miR188.5p		Omics in DLPFC	Micro RNA	-0.000702933	0.0150763	-0.046625	0.962826	655
AD-PRS	miR190b		Omics in DLPFC	Micro RNA	0.0122586	0.0143186	0.856128	0.392241	655
AD-PRS without APOE/TOMM40	miR190b		Omics in DLPFC	Micro RNA	0.00237646	0.0141616	0.167811	0.866784	655
APOE/TOMM40 region	miR190b		Omics in DLPFC	Micro RNA	0.0199853	0.015079	1.32537	0.185512	655
AD-PRS	miR191		Omics in DLPFC	Micro RNA	-0.00849701	0.0135929	-0.625108	0.532118	655
AD-PRS without APOE/TOMM40	miR191		Omics in DLPFC	Micro RNA	-0.00411032	0.0134529	-0.305534	0.760057	655
APOE/TOMM40 region	miR191		Omics in DLPFC	Micro RNA	-0.00973656	0.0143244	-0.679718	0.496924	655
AD-PRS	miR1912		Omics in DLPFC	Micro RNA	0.00350965	0.0139707	0.251215	0.801727	655
AD-PRS without APOE/TOMM40	miR1912		Omics in DLPFC	Micro RNA	0.0128697	0.0138097	0.931933	0.351716	655
APOE/TOMM40 region	miR1912		Omics in DLPFC	Micro RNA	-0.0146483	0.0147043	-0.996192	0.319526	655
AD-PRS	miR192		Omics in DLPFC	Micro RNA	0.00487331	0.00804345	0.605873	0.54481	655
AD-PRS without APOE/TOMM40	miR192		Omics in DLPFC	Micro RNA	0.00794108	0.00795665	0.998043	0.318629	655
APOE/TOMM40 region	miR192		Omics in DLPFC	Micro RNA	-0.00374698	0.00847211	-0.442272	0.658439	655
AD-PRS	miR193a.3p		Omics in DLPFC	Micro RNA	0.00627851	0.01499	0.418846	0.675466	655
AD-PRS without APOE/TOMM40	miR193a.3p		Omics in DLPFC	Micro RNA	0.00892321	0.0148351	0.601491	0.547722	655
APOE/TOMM40 region	miR193a.3p		Omics in DLPFC	Micro RNA	-0.00264206	0.0157962	-0.167259	0.867218	655
AD-PRS	miR193b		Omics in DLPFC	Micro RNA	0.0309124	0.0138861	2.22615	0.0263447	655
AD-PRS without APOE/TOMM40	miR193b		Omics in DLPFC	Micro RNA	0.0166382	0.0137289	1.21191	0.225985	655
APOE/TOMM40 region	miR193b		Omics in DLPFC	Micro RNA	0.0326066	0.0146183	2.23054	0.026051	655
AD-PRS	miR194		Omics in DLPFC	Micro RNA	0.0151781	0.0158155	0.959699	0.337562	655
AD-PRS without APOE/TOMM40	miR194		Omics in DLPFC	Micro RNA	-0.00779492	0.015584	-0.500188	0.617112	655
APOE/TOMM40 region	miR194		Omics in DLPFC	Micro RNA	0.0426887	0.0165936	2.5726	0.0103138	655
AD-PRS	miR195		Omics in DLPFC	Micro RNA	0.00208854	0.0128128	0.163003	0.870566	655
AD-PRS without APOE/TOMM40	miR195		Omics in DLPFC	Micro RNA	-0.00754261	0.0126646	-0.595568	0.55167	655
APOE/TOMM40 region	miR195		Omics in DLPFC	Micro RNA	0.0166864	0.013485	1.23741	0.216382	655
AD-PRS	miR196a		Omics in DLPFC	Micro RNA	0.000168838	0.0170724	0.00988949	0.992112	655
AD-PRS without APOE/TOMM40	miR196a		Omics in DLPFC	Micro RNA	0.0172218	0.0168532	1.02187	0.307219	655
APOE/TOMM40 region	miR196a		Omics in DLPFC	Micro RNA	-0.0284502	0.017945	-1.58542	0.113357	655
AD-PRS	miR197		Omics in DLPFC	Micro RNA	0.000608448	0.017438	0.0348921	0.972176	655
AD-PRS without APOE/TOMM40	miR197		Omics in DLPFC	Micro RNA	-0.0045154	0.0172568	-0.261659	0.793667	655
APOE/TOMM40 region	miR197		Omics in DLPFC	Micro RNA	0.00873507	0.0183747	0.475385	0.634672	655
AD-PRS	miR1977		Omics in DLPFC	Micro RNA	0.00556374	0.0163974	0.339305	0.734489	655
AD-PRS without APOE/TOMM40	miR1977		Omics in DLPFC	Micro RNA	0.00570508	0.0162305	0.351504	0.725324	655
APOE/TOMM40 region	miR1977		Omics in DLPFC	Micro RNA	0.00133906	0.017282	0.0774829	0.938263	655
AD-PRS	miR1979		Omics in DLPFC	Micro RNA	-0.0180748	0.0171894	-1.05151	0.293413	655
AD-PRS without APOE/TOMM40	miR1979		Omics in DLPFC	Micro RNA	-0.0246241	0.0170004	-1.44844	0.147974	655
APOE/TOMM40 region	miR1979		Omics in DLPFC	Micro RNA	0.00582725	0.0181017	0.321917	0.747619	655
AD-PRS	miR199a.3p_miR199b.3p		Omics in DLPFC	Micro RNA	0.0139863	0.0137367	1.01817	0.308975	655
AD-PRS without APOE/TOMM40	miR199a.3p_miR199b.3p		Omics in DLPFC	Micro RNA	0.00319591	0.0135831	0.235285	0.814061	655
APOE/TOMM40 region	miR199a.3p_miR199b.3p		Omics in DLPFC	Micro RNA	0.0219922	0.0144631	1.52057	0.128852	655
AD-PRS	miR199a.5p		Omics in DLPFC	Micro RNA	0.0214749	0.0156654	1.37085	0.170893	655
AD-PRS without APOE/TOMM40	miR199a.5p		Omics in DLPFC	Micro RNA	0.016594	0.0155058	1.07018	0.284933	655
APOE/TOMM40 region	miR199a.5p		Omics in DLPFC	Micro RNA	0.0142367	0.0165103	0.862291	0.388845	655
AD-PRS	miR199b.5p		Omics in DLPFC	Micro RNA	0.019353	0.0150812	1.28326	0.199858	655
AD-PRS without APOE/TOMM40	miR199b.5p		Omics in DLPFC	Micro RNA	0.0170649	0.0149277	1.14317	0.253386	655
APOE/TOMM40 region	miR199b.5p		Omics in DLPFC	Micro RNA	0.0093031	0.0158947	0.585294	0.558552	655
AD-PRS	miR19b		Omics in DLPFC	Micro RNA	-0.000803945	0.0124667	-0.0644874	0.948602	655
AD-PRS without APOE/TOMM40	miR19b		Omics in DLPFC	Micro RNA	-0.00118825	0.0123399	-0.0962934	0.923317	655
APOE/TOMM40 region	miR19b		Omics in DLPFC	Micro RNA	0.000414579	0.0131393	0.0315526	0.974838	655
AD-PRS	miR200a		Omics in DLPFC	Micro RNA	0.0278183	0.0202377	1.37458	0.169735	655
AD-PRS without APOE/TOMM40	miR200a		Omics in DLPFC	Micro RNA	0.0428241	0.019981	2.14324	0.0324629	655
APOE/TOMM40 region	miR200a		Omics in DLPFC	Micro RNA	-0.0172008	0.0212754	-0.808485	0.419106	655
AD-PRS	miR200b		Omics in DLPFC	Micro RNA	0.026749	0.0137917	1.9395	0.0528714	655
AD-PRS without APOE/TOMM40	miR200b		Omics in DLPFC	Micro RNA	0.0292834	0.013642	2.14656	0.0321964	655
APOE/TOMM40 region	miR200b		Omics in DLPFC	Micro RNA	0.00333796	0.0145258	0.229796	0.818323	655
AD-PRS	miR203		Omics in DLPFC	Micro RNA	-0.0205402	0.013387	-1.53434	0.125431	655
AD-PRS without APOE/TOMM40	miR203		Omics in DLPFC	Micro RNA	-0.012878	0.0132473	-0.972121	0.331351	655
APOE/TOMM40 region	miR203		Omics in DLPFC	Micro RNA	-0.0186202	0.0141055	-1.32007	0.187276	655
AD-PRS	miR204		Omics in DLPFC	Micro RNA	-0.0209798	0.0152727	-1.37368	0.170012	655
AD-PRS without APOE/TOMM40	miR204		Omics in DLPFC	Micro RNA	-0.0149577	0.0151163	-0.989508	0.322782	655
APOE/TOMM40 region	miR204		Omics in DLPFC	Micro RNA	-0.0160038	0.0160956	-0.994298	0.320447	655
AD-PRS	miR2054		Omics in DLPFC	Micro RNA	0.010735	0.0158507	0.677253	0.498485	655
AD-PRS without APOE/TOMM40	miR2054		Omics in DLPFC	Micro RNA	0.0223561	0.0156592	1.42766	0.153868	655
APOE/TOMM40 region	miR2054		Omics in DLPFC	Micro RNA	-0.0163813	0.0166737	-0.982466	0.326235	655
AD-PRS	miR206		Omics in DLPFC	Micro RNA	0.0313674	0.0131141	2.39188	0.0170443	655
AD-PRS without APOE/TOMM40	miR206		Omics in DLPFC	Micro RNA	0.0292978	0.0129787	2.25737	0.024315	655
APOE/TOMM40 region	miR206		Omics in DLPFC	Micro RNA	0.0123396	0.0138195	0.892908	0.372236	655
AD-PRS	miR208a		Omics in DLPFC	Micro RNA	0.00809516	0.015088	0.536528	0.591777	655
AD-PRS without APOE/TOMM40	miR208a		Omics in DLPFC	Micro RNA	0.0146703	0.0149235	0.983035	0.325955	655
APOE/TOMM40 region	miR208a		Omics in DLPFC	Micro RNA	-0.00869614	0.0158903	-0.547261	0.584387	655
AD-PRS	miR20a_miR20b		Omics in DLPFC	Micro RNA	0.0102399	0.0102251	1.00145	0.31698	655
AD-PRS without APOE/TOMM40	miR20a_miR20b		Omics in DLPFC	Micro RNA	0.00769265	0.0101209	0.760074	0.447485	655
APOE/TOMM40 region	miR20a_miR20b		Omics in DLPFC	Micro RNA	0.00715613	0.0107766	0.664044	0.506897	655
AD-PRS	miR21		Omics in DLPFC	Micro RNA	0.0185095	0.0160792	1.15114	0.250096	655
AD-PRS without APOE/TOMM40	miR21		Omics in DLPFC	Micro RNA	0.00848334	0.0159077	0.533284	0.594019	655
APOE/TOMM40 region	miR21		Omics in DLPFC	Micro RNA	0.0219956	0.0169383	1.29857	0.194549	655
AD-PRS	miR2114		Omics in DLPFC	Micro RNA	0.0277386	0.0157825	1.75756	0.0792917	655
AD-PRS without APOE/TOMM40	miR2114		Omics in DLPFC	Micro RNA	0.0354751	0.0155961	2.27461	0.0232531	655
APOE/TOMM40 region	miR2114		Omics in DLPFC	Micro RNA	-0.00507549	0.0166065	-0.305633	0.759981	655
AD-PRS	miR2117		Omics in DLPFC	Micro RNA	-0.0167445	0.018414	-0.909335	0.363509	655
AD-PRS without APOE/TOMM40	miR2117		Omics in DLPFC	Micro RNA	-0.0160043	0.0182262	-0.878094	0.380216	655
APOE/TOMM40 region	miR2117		Omics in DLPFC	Micro RNA	-0.00597792	0.0194069	-0.308031	0.758157	655
AD-PRS	miR216a		Omics in DLPFC	Micro RNA	-0.0140839	0.0183555	-0.767288	0.443188	655
AD-PRS without APOE/TOMM40	miR216a		Omics in DLPFC	Micro RNA	-0.0138416	0.0181682	-0.76186	0.446419	655
APOE/TOMM40 region	miR216a		Omics in DLPFC	Micro RNA	-0.00439253	0.0193452	-0.227061	0.820448	655
AD-PRS	miR218		Omics in DLPFC	Micro RNA	0.0187654	0.0169244	1.10878	0.267935	655
AD-PRS without APOE/TOMM40	miR218		Omics in DLPFC	Micro RNA	0.0136665	0.0167517	0.815826	0.414898	655
APOE/TOMM40 region	miR218		Omics in DLPFC	Micro RNA	0.0138341	0.0178369	0.775586	0.438275	655
AD-PRS	miR219.2.3p		Omics in DLPFC	Micro RNA	0.00714882	0.0153482	0.465776	0.641531	655
AD-PRS without APOE/TOMM40	miR219.2.3p		Omics in DLPFC	Micro RNA	-0.00784114	0.015159	-0.51726	0.60515	655
APOE/TOMM40 region	miR219.2.3p		Omics in DLPFC	Micro RNA	0.0270745	0.016141	1.67737	0.0939488	655
AD-PRS	miR219.5p		Omics in DLPFC	Micro RNA	0.0120427	0.0246684	0.488184	0.625583	655
AD-PRS without APOE/TOMM40	miR219.5p		Omics in DLPFC	Micro RNA	0.000884207	0.0244085	0.0362254	0.971114	655
APOE/TOMM40 region	miR219.5p		Omics in DLPFC	Micro RNA	0.0220573	0.0259898	0.84869	0.396365	655
AD-PRS	miR22		Omics in DLPFC	Micro RNA	0.00374448	0.00996645	0.375709	0.707256	655
AD-PRS without APOE/TOMM40	miR22		Omics in DLPFC	Micro RNA	0.00338173	0.00986508	0.342798	0.731861	655
APOE/TOMM40 region	miR22		Omics in DLPFC	Micro RNA	0.00166639	0.0105042	0.158641	0.874001	655
AD-PRS	miR220a		Omics in DLPFC	Micro RNA	0.00391545	0.0139801	0.280074	0.77951	655
AD-PRS without APOE/TOMM40	miR220a		Omics in DLPFC	Micro RNA	0.00141949	0.0138372	0.102585	0.918324	655
APOE/TOMM40 region	miR220a		Omics in DLPFC	Micro RNA	0.00527969	0.0147337	0.358342	0.720203	655
AD-PRS	miR221		Omics in DLPFC	Micro RNA	-0.0236769	0.0113755	-2.0814	0.0377864	655
AD-PRS without APOE/TOMM40	miR221		Omics in DLPFC	Micro RNA	-0.0249313	0.0112535	-2.21544	0.0270749	655
APOE/TOMM40 region	miR221		Omics in DLPFC	Micro RNA	-0.00460737	0.0119825	-0.384508	0.700727	655
AD-PRS	miR222		Omics in DLPFC	Micro RNA	-0.00535534	0.0123567	-0.433398	0.664869	655
AD-PRS without APOE/TOMM40	miR222		Omics in DLPFC	Micro RNA	-0.00528252	0.0122308	-0.431901	0.665956	655
APOE/TOMM40 region	miR222		Omics in DLPFC	Micro RNA	-0.00163796	0.0130232	-0.125772	0.899951	655
AD-PRS	miR223		Omics in DLPFC	Micro RNA	0.00671042	0.0153931	0.435936	0.663028	655
AD-PRS without APOE/TOMM40	miR223		Omics in DLPFC	Micro RNA	0.00391388	0.0152361	0.256882	0.797351	655
APOE/TOMM40 region	miR223		Omics in DLPFC	Micro RNA	0.00657329	0.0162232	0.40518	0.685478	655
AD-PRS	miR224		Omics in DLPFC	Micro RNA	0.0118244	0.0143164	0.825932	0.409145	655
AD-PRS without APOE/TOMM40	miR224		Omics in DLPFC	Micro RNA	0.00923324	0.0141708	0.651569	0.514909	655
APOE/TOMM40 region	miR224		Omics in DLPFC	Micro RNA	0.00767795	0.0150888	0.508851	0.611029	655
AD-PRS	miR23a		Omics in DLPFC	Micro RNA	0.0135329	0.0110099	1.22915	0.219457	655
AD-PRS without APOE/TOMM40	miR23a		Omics in DLPFC	Micro RNA	0.00692123	0.0108934	0.635363	0.525415	655
APOE/TOMM40 region	miR23a		Omics in DLPFC	Micro RNA	0.0148806	0.0115991	1.28291	0.199978	655
AD-PRS	miR23b		Omics in DLPFC	Micro RNA	-0.00695361	0.010091	-0.689092	0.49101	655
AD-PRS without APOE/TOMM40	miR23b		Omics in DLPFC	Micro RNA	-0.0143296	0.00996906	-1.43741	0.151082	655
APOE/TOMM40 region	miR23b		Omics in DLPFC	Micro RNA	0.0103576	0.0106149	0.975766	0.329542	655
AD-PRS	miR24		Omics in DLPFC	Micro RNA	-0.0119152	0.0104898	-1.13589	0.256419	655
AD-PRS without APOE/TOMM40	miR24		Omics in DLPFC	Micro RNA	-0.0172606	0.0103694	-1.66457	0.0964783	655
APOE/TOMM40 region	miR24		Omics in DLPFC	Micro RNA	0.00555944	0.0110412	0.50352	0.614769	655
AD-PRS	miR25		Omics in DLPFC	Micro RNA	0.0195498	0.0123042	1.58887	0.112574	655
AD-PRS without APOE/TOMM40	miR25		Omics in DLPFC	Micro RNA	0.0134768	0.0121774	1.1067	0.268831	655
APOE/TOMM40 region	miR25		Omics in DLPFC	Micro RNA	0.0156842	0.0129663	1.20961	0.226867	655
AD-PRS	miR26a		Omics in DLPFC	Micro RNA	-0.000253871	0.0132853	-0.0191092	0.98476	655
AD-PRS without APOE/TOMM40	miR26a		Omics in DLPFC	Micro RNA	-0.00912589	0.0131342	-0.694819	0.487416	655
APOE/TOMM40 region	miR26a		Omics in DLPFC	Micro RNA	0.0147546	0.0139851	1.05503	0.291804	655
AD-PRS	miR26b		Omics in DLPFC	Micro RNA	-0.0134148	0.0155535	-0.862492	0.388733	655
AD-PRS without APOE/TOMM40	miR26b		Omics in DLPFC	Micro RNA	-0.0196092	0.0153832	-1.27472	0.202863	655
APOE/TOMM40 region	miR26b		Omics in DLPFC	Micro RNA	0.00655371	0.0163797	0.400111	0.689206	655
AD-PRS	miR27a		Omics in DLPFC	Micro RNA	-0.00525999	0.0176441	-0.298116	0.76571	655
AD-PRS without APOE/TOMM40	miR27a		Omics in DLPFC	Micro RNA	-0.0196923	0.0174292	-1.12985	0.258956	655
APOE/TOMM40 region	miR27a		Omics in DLPFC	Micro RNA	0.0226294	0.0185583	1.21937	0.223145	655
AD-PRS	miR27b		Omics in DLPFC	Micro RNA	-0.0106447	0.00693729	-1.53442	0.12541	655
AD-PRS without APOE/TOMM40	miR27b		Omics in DLPFC	Micro RNA	-0.0158164	0.00684815	-2.30959	0.0212223	655
APOE/TOMM40 region	miR27b		Omics in DLPFC	Micro RNA	0.00562885	0.00729179	0.771943	0.440428	655
AD-PRS	miR296.5p		Omics in DLPFC	Micro RNA	0.00474677	0.0118983	0.398946	0.690063	655
AD-PRS without APOE/TOMM40	miR296.5p		Omics in DLPFC	Micro RNA	-0.00246895	0.011768	-0.209802	0.833888	655
APOE/TOMM40 region	miR296.5p		Omics in DLPFC	Micro RNA	0.0134024	0.0125304	1.0696	0.285197	655
AD-PRS	miR299.5p		Omics in DLPFC	Micro RNA	-0.000581896	0.0147974	-0.0393242	0.968644	655
AD-PRS without APOE/TOMM40	miR299.5p		Omics in DLPFC	Micro RNA	-0.000242722	0.0146469	-0.0165716	0.986783	655
APOE/TOMM40 region	miR299.5p		Omics in DLPFC	Micro RNA	-0.000731549	0.0155958	-0.0469068	0.962602	655
AD-PRS	miR29a		Omics in DLPFC	Micro RNA	0.0155439	0.0114556	1.35688	0.175288	655
AD-PRS without APOE/TOMM40	miR29a		Omics in DLPFC	Micro RNA	0.0106355	0.0113379	0.938053	0.348565	655
APOE/TOMM40 region	miR29a		Omics in DLPFC	Micro RNA	0.0126035	0.0120724	1.044	0.296874	655
AD-PRS	miR29b		Omics in DLPFC	Micro RNA	-0.0103931	0.0139891	-0.742945	0.457782	655
AD-PRS without APOE/TOMM40	miR29b		Omics in DLPFC	Micro RNA	-0.00554809	0.013845	-0.400729	0.688751	655
APOE/TOMM40 region	miR29b		Omics in DLPFC	Micro RNA	-0.0110393	0.0147419	-0.74884	0.454224	655
AD-PRS	miR29c		Omics in DLPFC	Micro RNA	-0.00152356	0.0125703	-0.121204	0.903567	655
AD-PRS without APOE/TOMM40	miR29c		Omics in DLPFC	Micro RNA	0.000889931	0.0124414	0.0715296	0.942998	655
APOE/TOMM40 region	miR29c		Omics in DLPFC	Micro RNA	-0.0044647	0.0132474	-0.337024	0.736207	655
AD-PRS	miR300		Omics in DLPFC	Micro RNA	0.0183778	0.0153549	1.19687	0.231791	655
AD-PRS without APOE/TOMM40	miR300		Omics in DLPFC	Micro RNA	0.0261425	0.0151783	1.72235	0.0854798	655
APOE/TOMM40 region	miR300		Omics in DLPFC	Micro RNA	-0.00777265	0.0161616	-0.480932	0.630726	655
AD-PRS	miR301a		Omics in DLPFC	Micro RNA	-0.00233318	0.0103434	-0.225571	0.821605	655
AD-PRS without APOE/TOMM40	miR301a		Omics in DLPFC	Micro RNA	-0.000731384	0.0102378	-0.0714393	0.94307	655
APOE/TOMM40 region	miR301a		Omics in DLPFC	Micro RNA	-0.0033375	0.0109011	-0.306162	0.759579	655
AD-PRS	miR30a		Omics in DLPFC	Micro RNA	0.00214408	0.0108134	0.19828	0.842887	655
AD-PRS without APOE/TOMM40	miR30a		Omics in DLPFC	Micro RNA	-0.00427098	0.0106944	-0.399368	0.689753	655
APOE/TOMM40 region	miR30a		Omics in DLPFC	Micro RNA	0.0113275	0.0113872	0.994762	0.320221	655
AD-PRS	miR30b		Omics in DLPFC	Micro RNA	-0.00740774	0.0123525	-0.599698	0.548915	655
AD-PRS without APOE/TOMM40	miR30b		Omics in DLPFC	Micro RNA	-0.0171801	0.0122006	-1.40813	0.159568	655
APOE/TOMM40 region	miR30b		Omics in DLPFC	Micro RNA	0.0142338	0.012991	1.09566	0.27363	655
AD-PRS	miR30c		Omics in DLPFC	Micro RNA	-0.00902472	0.0147237	-0.61294	0.540129	655
AD-PRS without APOE/TOMM40	miR30c		Omics in DLPFC	Micro RNA	-0.00739683	0.0145739	-0.507539	0.611949	655
APOE/TOMM40 region	miR30c		Omics in DLPFC	Micro RNA	-0.00527553	0.0155181	-0.339961	0.733996	655
AD-PRS	miR30d		Omics in DLPFC	Micro RNA	-0.00515924	0.0098927	-0.52152	0.602181	655
AD-PRS without APOE/TOMM40	miR30d		Omics in DLPFC	Micro RNA	-0.00904635	0.00978601	-0.924416	0.355612	655
APOE/TOMM40 region	miR30d		Omics in DLPFC	Micro RNA	0.00503524	0.01042	0.48323	0.629095	655
AD-PRS	miR30e		Omics in DLPFC	Micro RNA	0.0095018	0.0115795	0.820574	0.412188	655
AD-PRS without APOE/TOMM40	miR30e		Omics in DLPFC	Micro RNA	0.00681049	0.0114614	0.59421	0.552578	655
APOE/TOMM40 region	miR30e		Omics in DLPFC	Micro RNA	0.0071878	0.0122039	0.588974	0.556082	655
AD-PRS	miR31		Omics in DLPFC	Micro RNA	0.0102659	0.0116508	0.881135	0.378569	655
AD-PRS without APOE/TOMM40	miR31		Omics in DLPFC	Micro RNA	0.00603564	0.0115309	0.523432	0.600851	655
APOE/TOMM40 region	miR31		Omics in DLPFC	Micro RNA	0.00997605	0.0122779	0.812521	0.416789	655
AD-PRS	miR320a		Omics in DLPFC	Micro RNA	0.0215473	0.0132117	1.63093	0.103387	655
AD-PRS without APOE/TOMM40	miR320a		Omics in DLPFC	Micro RNA	0.0140184	0.0130742	1.07221	0.28402	655
APOE/TOMM40 region	miR320a		Omics in DLPFC	Micro RNA	0.0186826	0.0139212	1.34203	0.180055	655
AD-PRS	miR320c		Omics in DLPFC	Micro RNA	-0.0184394	0.0161299	-1.14318	0.253382	655
AD-PRS without APOE/TOMM40	miR320c		Omics in DLPFC	Micro RNA	-0.0119049	0.0159639	-0.74574	0.456093	655
APOE/TOMM40 region	miR320c		Omics in DLPFC	Micro RNA	-0.0161407	0.0169981	-0.949562	0.342687	655
AD-PRS	miR324.3p		Omics in DLPFC	Micro RNA	0.0158683	0.00926356	1.71298	0.0871905	655
AD-PRS without APOE/TOMM40	miR324.3p		Omics in DLPFC	Micro RNA	0.00850181	0.00916294	0.927848	0.35383	655
APOE/TOMM40 region	miR324.3p		Omics in DLPFC	Micro RNA	0.0168033	0.00975654	1.72226	0.0854973	655
AD-PRS	miR324.5p		Omics in DLPFC	Micro RNA	-0.0165595	0.0120196	-1.37771	0.168765	655
AD-PRS without APOE/TOMM40	miR324.5p		Omics in DLPFC	Micro RNA	-0.0213285	0.0118847	-1.79462	0.0731775	655
APOE/TOMM40 region	miR324.5p		Omics in DLPFC	Micro RNA	0.00328147	0.0126546	0.25931	0.795478	655
AD-PRS	miR326		Omics in DLPFC	Micro RNA	-0.0143874	0.015289	-0.941032	0.347037	655
AD-PRS without APOE/TOMM40	miR326		Omics in DLPFC	Micro RNA	-0.00144689	0.0151141	-0.0957311	0.923764	655
APOE/TOMM40 region	miR326		Omics in DLPFC	Micro RNA	-0.025699	0.0160932	-1.59688	0.110777	655
AD-PRS	miR328		Omics in DLPFC	Micro RNA	-0.0148706	0.0119788	-1.24142	0.214897	655
AD-PRS without APOE/TOMM40	miR328		Omics in DLPFC	Micro RNA	-0.00790147	0.0118525	-0.666653	0.50523	655
APOE/TOMM40 region	miR328		Omics in DLPFC	Micro RNA	-0.0158568	0.0126203	-1.25645	0.209403	655
AD-PRS	miR329		Omics in DLPFC	Micro RNA	-0.0127261	0.0118771	-1.07148	0.284349	655
AD-PRS without APOE/TOMM40	miR329		Omics in DLPFC	Micro RNA	-0.0148955	0.0117522	-1.26746	0.205443	655
APOE/TOMM40 region	miR329		Omics in DLPFC	Micro RNA	2.22424e-05	0.0125136	0.00177746	0.998582	655
AD-PRS	miR330.3p		Omics in DLPFC	Micro RNA	-0.0062597	0.0168276	-0.371991	0.71002	655
AD-PRS without APOE/TOMM40	miR330.3p		Omics in DLPFC	Micro RNA	-0.0163714	0.0166367	-0.984051	0.325455	655
APOE/TOMM40 region	miR330.3p		Omics in DLPFC	Micro RNA	0.0151258	0.0177145	0.853866	0.393493	655
AD-PRS	miR331.3p		Omics in DLPFC	Micro RNA	-0.00916274	0.0126074	-0.726777	0.467623	655
AD-PRS without APOE/TOMM40	miR331.3p		Omics in DLPFC	Micro RNA	-0.0161696	0.0124637	-1.29733	0.194975	655
APOE/TOMM40 region	miR331.3p		Omics in DLPFC	Micro RNA	0.00911528	0.0132712	0.686849	0.492422	655
AD-PRS	miR335		Omics in DLPFC	Micro RNA	0.0023468	0.0132357	0.177308	0.859321	655
AD-PRS without APOE/TOMM40	miR335		Omics in DLPFC	Micro RNA	0.00397213	0.0131003	0.303209	0.761827	655
APOE/TOMM40 region	miR335		Omics in DLPFC	Micro RNA	-0.00205176	0.013949	-0.14709	0.883106	655
AD-PRS	miR337.3p		Omics in DLPFC	Micro RNA	-0.00617041	0.0134739	-0.457953	0.647138	655
AD-PRS without APOE/TOMM40	miR337.3p		Omics in DLPFC	Micro RNA	-0.0184548	0.0133017	-1.3874	0.165795	655
APOE/TOMM40 region	miR337.3p		Omics in DLPFC	Micro RNA	0.018782	0.0141634	1.32609	0.185274	655
AD-PRS	miR339.3p		Omics in DLPFC	Micro RNA	-0.00109497	0.0138009	-0.0793409	0.936786	655
AD-PRS without APOE/TOMM40	miR339.3p		Omics in DLPFC	Micro RNA	-0.00203916	0.0136603	-0.149276	0.881382	655
APOE/TOMM40 region	miR339.3p		Omics in DLPFC	Micro RNA	0.00126778	0.0145452	0.0871612	0.93057	655
AD-PRS	miR33a		Omics in DLPFC	Micro RNA	0.0118295	0.0157022	0.753365	0.451502	655
AD-PRS without APOE/TOMM40	miR33a		Omics in DLPFC	Micro RNA	0.0121226	0.0155416	0.780006	0.43567	655
APOE/TOMM40 region	miR33a		Omics in DLPFC	Micro RNA	0.00285936	0.0165485	0.172787	0.862873	655
AD-PRS	miR340		Omics in DLPFC	Micro RNA	0.00838636	0.0126186	0.664606	0.506537	655
AD-PRS without APOE/TOMM40	miR340		Omics in DLPFC	Micro RNA	-0.00261886	0.0124707	-0.210001	0.833733	655
APOE/TOMM40 region	miR340		Omics in DLPFC	Micro RNA	0.0207658	0.0132786	1.56385	0.118337	655
AD-PRS	miR342.3p		Omics in DLPFC	Micro RNA	0.000914027	0.00950342	0.0961787	0.923408	655
AD-PRS without APOE/TOMM40	miR342.3p		Omics in DLPFC	Micro RNA	-0.0048117	0.00939805	-0.51199	0.608832	655
APOE/TOMM40 region	miR342.3p		Omics in DLPFC	Micro RNA	0.0098273	0.0100069	0.982053	0.326438	655
AD-PRS	miR345		Omics in DLPFC	Micro RNA	0.013288	0.0125699	1.05712	0.290846	655
AD-PRS without APOE/TOMM40	miR345		Omics in DLPFC	Micro RNA	0.0233925	0.0124098	1.88499	0.0598751	655
APOE/TOMM40 region	miR345		Omics in DLPFC	Micro RNA	-0.013124	0.0132138	-0.993204	0.320979	655
AD-PRS	miR346		Omics in DLPFC	Micro RNA	-0.029086	0.0155972	-1.86483	0.0626539	655
AD-PRS without APOE/TOMM40	miR346		Omics in DLPFC	Micro RNA	-0.0203053	0.0154359	-1.31546	0.188819	655
APOE/TOMM40 region	miR346		Omics in DLPFC	Micro RNA	-0.022909	0.0164359	-1.39384	0.163841	655
AD-PRS	miR34a		Omics in DLPFC	Micro RNA	-0.0146142	0.0151877	-0.962237	0.336287	655
AD-PRS without APOE/TOMM40	miR34a		Omics in DLPFC	Micro RNA	-0.0224858	0.0150146	-1.4976	0.134722	655
APOE/TOMM40 region	miR34a		Omics in DLPFC	Micro RNA	0.00901696	0.0159873	0.564009	0.572942	655
AD-PRS	miR34b		Omics in DLPFC	Micro RNA	-0.0189517	0.0148771	-1.27389	0.203157	655
AD-PRS without APOE/TOMM40	miR34b		Omics in DLPFC	Micro RNA	0.0123906	0.0145827	0.849674	0.395818	655
APOE/TOMM40 region	miR34b		Omics in DLPFC	Micro RNA	-0.0577434	0.0155274	-3.7188	0.000217398	655
AD-PRS	miR34c.5p		Omics in DLPFC	Micro RNA	-0.0124276	0.0134435	-0.92443	0.355604	655
AD-PRS without APOE/TOMM40	miR34c.5p		Omics in DLPFC	Micro RNA	-0.00472413	0.0133005	-0.355185	0.722566	655
APOE/TOMM40 region	miR34c.5p		Omics in DLPFC	Micro RNA	-0.0163922	0.0141621	-1.15746	0.247506	655
AD-PRS	miR361.3p		Omics in DLPFC	Micro RNA	-0.0181225	0.00978972	-1.85117	0.064596	655
AD-PRS without APOE/TOMM40	miR361.3p		Omics in DLPFC	Micro RNA	-0.00696151	0.0096721	-0.719752	0.471936	655
APOE/TOMM40 region	miR361.3p		Omics in DLPFC	Micro RNA	-0.0237825	0.0102987	-2.30928	0.0212399	655
AD-PRS	miR361.5p		Omics in DLPFC	Micro RNA	-0.00115186	0.0121816	-0.0945577	0.924695	655
AD-PRS without APOE/TOMM40	miR361.5p		Omics in DLPFC	Micro RNA	-0.00254333	0.0120571	-0.21094	0.833	655
APOE/TOMM40 region	miR361.5p		Omics in DLPFC	Micro RNA	0.00199926	0.0128382	0.155727	0.876296	655
AD-PRS	miR362.3p		Omics in DLPFC	Micro RNA	0.004964	0.0127356	0.389772	0.696832	655
AD-PRS without APOE/TOMM40	miR362.3p		Omics in DLPFC	Micro RNA	-0.00419171	0.0125916	-0.332898	0.739318	655
APOE/TOMM40 region	miR362.3p		Omics in DLPFC	Micro RNA	0.0167059	0.0134073	1.24603	0.2132	655
AD-PRS	miR362.5p		Omics in DLPFC	Micro RNA	0.0151856	0.0125391	1.21106	0.226312	655
AD-PRS without APOE/TOMM40	miR362.5p		Omics in DLPFC	Micro RNA	0.00631618	0.012403	0.509244	0.610753	655
APOE/TOMM40 region	miR362.5p		Omics in DLPFC	Micro RNA	0.0191215	0.0132066	1.44788	0.148131	655
AD-PRS	miR363		Omics in DLPFC	Micro RNA	0.00880608	0.0117659	0.748439	0.454465	655
AD-PRS without APOE/TOMM40	miR363		Omics in DLPFC	Micro RNA	0.00590405	0.0116458	0.506968	0.612349	655
APOE/TOMM40 region	miR363		Omics in DLPFC	Micro RNA	0.00734294	0.0124003	0.592161	0.553948	655
AD-PRS	miR365		Omics in DLPFC	Micro RNA	-0.00726811	0.0152593	-0.476306	0.634016	655
AD-PRS without APOE/TOMM40	miR365		Omics in DLPFC	Micro RNA	0.00221307	0.0150922	0.146637	0.883464	655
APOE/TOMM40 region	miR365		Omics in DLPFC	Micro RNA	-0.0179022	0.0160699	-1.11402	0.265681	655
AD-PRS	miR369.3p		Omics in DLPFC	Micro RNA	-0.0173206	0.0127083	-1.36293	0.173374	655
AD-PRS without APOE/TOMM40	miR369.3p		Omics in DLPFC	Micro RNA	-0.0145481	0.0125791	-1.15653	0.247889	655
APOE/TOMM40 region	miR369.3p		Omics in DLPFC	Micro RNA	-0.00953718	0.013394	-0.712048	0.47669	655
AD-PRS	miR370		Omics in DLPFC	Micro RNA	-0.0151891	0.0145124	-1.04663	0.295658	655
AD-PRS without APOE/TOMM40	miR370		Omics in DLPFC	Micro RNA	-0.0150669	0.0143638	-1.04895	0.29459	655
APOE/TOMM40 region	miR370		Omics in DLPFC	Micro RNA	-0.00450469	0.0152943	-0.294534	0.768444	655
AD-PRS	miR374a		Omics in DLPFC	Micro RNA	-0.0230291	0.017444	-1.32018	0.187238	655
AD-PRS without APOE/TOMM40	miR374a		Omics in DLPFC	Micro RNA	-0.0292075	0.0172512	-1.69307	0.0909196	655
APOE/TOMM40 region	miR374a		Omics in DLPFC	Micro RNA	0.00380488	0.0183688	0.207138	0.835966	655
AD-PRS	miR374b		Omics in DLPFC	Micro RNA	-0.0119211	0.0132734	-0.898118	0.369454	655
AD-PRS without APOE/TOMM40	miR374b		Omics in DLPFC	Micro RNA	-0.0171168	0.0131281	-1.30383	0.19275	655
APOE/TOMM40 region	miR374b		Omics in DLPFC	Micro RNA	0.00530769	0.0139785	0.379702	0.70429	655
AD-PRS	miR375		Omics in DLPFC	Micro RNA	0.00406327	0.0150488	0.270007	0.78724	655
AD-PRS without APOE/TOMM40	miR375		Omics in DLPFC	Micro RNA	0.0148773	0.0148723	1.00034	0.317517	655
APOE/TOMM40 region	miR375		Omics in DLPFC	Micro RNA	-0.0169216	0.0158358	-1.06857	0.28566	655
AD-PRS	miR376a		Omics in DLPFC	Micro RNA	-0.0102851	0.0139477	-0.737408	0.461139	655
AD-PRS without APOE/TOMM40	miR376a		Omics in DLPFC	Micro RNA	-0.0184677	0.0137871	-1.3395	0.180876	655
APOE/TOMM40 region	miR376a		Omics in DLPFC	Micro RNA	0.0107624	0.0146802	0.733121	0.463748	655
AD-PRS	miR376b		Omics in DLPFC	Micro RNA	0.0214262	0.0150952	1.4194	0.156259	655
AD-PRS without APOE/TOMM40	miR376b		Omics in DLPFC	Micro RNA	0.0222674	0.0149383	1.49063	0.136543	655
APOE/TOMM40 region	miR376b		Omics in DLPFC	Micro RNA	0.00466048	0.015906	0.293001	0.769615	655
AD-PRS	miR376c		Omics in DLPFC	Micro RNA	-0.0174272	0.0137525	-1.26721	0.205534	655
AD-PRS without APOE/TOMM40	miR376c		Omics in DLPFC	Micro RNA	-0.018176	0.0136101	-1.33548	0.182185	655
APOE/TOMM40 region	miR376c		Omics in DLPFC	Micro RNA	-0.00368286	0.0144918	-0.254135	0.799472	655
AD-PRS	miR377		Omics in DLPFC	Micro RNA	-0.00663551	0.0127767	-0.519343	0.603698	655
AD-PRS without APOE/TOMM40	miR377		Omics in DLPFC	Micro RNA	-0.00493444	0.0126467	-0.390175	0.696535	655
APOE/TOMM40 region	miR377		Omics in DLPFC	Micro RNA	-0.00472146	0.013466	-0.35062	0.725986	655
AD-PRS	miR378		Omics in DLPFC	Micro RNA	-0.000552642	0.0130227	-0.0424367	0.966164	655
AD-PRS without APOE/TOMM40	miR378		Omics in DLPFC	Micro RNA	0.0036988	0.0128868	0.287023	0.774186	655
APOE/TOMM40 region	miR378		Omics in DLPFC	Micro RNA	-0.00726129	0.0137216	-0.529186	0.596856	655
AD-PRS	miR379		Omics in DLPFC	Micro RNA	0.0012545	0.00879649	0.142613	0.88664	655
AD-PRS without APOE/TOMM40	miR379		Omics in DLPFC	Micro RNA	0.00377538	0.00870477	0.433714	0.66464	655
APOE/TOMM40 region	miR379		Omics in DLPFC	Micro RNA	-0.00385758	0.00926869	-0.416194	0.677405	655
AD-PRS	miR381		Omics in DLPFC	Micro RNA	-0.00830167	0.0158433	-0.523985	0.600467	655
AD-PRS without APOE/TOMM40	miR381		Omics in DLPFC	Micro RNA	-0.00725676	0.0156822	-0.462739	0.643706	655
APOE/TOMM40 region	miR381		Omics in DLPFC	Micro RNA	-0.00409658	0.0166981	-0.245331	0.806277	655
AD-PRS	miR382		Omics in DLPFC	Micro RNA	0.00193467	0.0139483	0.138703	0.889727	655
AD-PRS without APOE/TOMM40	miR382		Omics in DLPFC	Micro RNA	-0.00307991	0.0138022	-0.223147	0.823491	655
APOE/TOMM40 region	miR382		Omics in DLPFC	Micro RNA	0.00892788	0.0146963	0.60749	0.543737	655
AD-PRS	miR383		Omics in DLPFC	Micro RNA	-0.00673245	0.00908175	-0.741316	0.458769	655
AD-PRS without APOE/TOMM40	miR383		Omics in DLPFC	Micro RNA	0.00449838	0.00895933	0.502089	0.615775	655
APOE/TOMM40 region	miR383		Omics in DLPFC	Micro RNA	-0.0206745	0.00953974	-2.1672	0.0305811	655
AD-PRS	miR409.5p		Omics in DLPFC	Micro RNA	-0.00736899	0.0133241	-0.553058	0.580413	655
AD-PRS without APOE/TOMM40	miR409.5p		Omics in DLPFC	Micro RNA	0.00789022	0.0131491	0.600058	0.548676	655
APOE/TOMM40 region	miR409.5p		Omics in DLPFC	Micro RNA	-0.0275868	0.0140009	-1.97035	0.0492208	655
AD-PRS	miR410		Omics in DLPFC	Micro RNA	-0.0243278	0.0171513	-1.41843	0.156543	655
AD-PRS without APOE/TOMM40	miR410		Omics in DLPFC	Micro RNA	-0.0250092	0.0169733	-1.47344	0.141116	655
APOE/TOMM40 region	miR410		Omics in DLPFC	Micro RNA	-0.00574919	0.0180729	-0.318111	0.750503	655
AD-PRS	miR421		Omics in DLPFC	Micro RNA	0.00298018	0.0113418	0.26276	0.792819	655
AD-PRS without APOE/TOMM40	miR421		Omics in DLPFC	Micro RNA	0.00762734	0.0112203	0.679783	0.496883	655
APOE/TOMM40 region	miR421		Omics in DLPFC	Micro RNA	-0.00692235	0.0119471	-0.579415	0.562509	655
AD-PRS	miR423.3p		Omics in DLPFC	Micro RNA	-0.00655179	0.0150661	-0.43487	0.663801	655
AD-PRS without APOE/TOMM40	miR423.3p		Omics in DLPFC	Micro RNA	-0.00738469	0.0149122	-0.495211	0.620618	655
APOE/TOMM40 region	miR423.3p		Omics in DLPFC	Micro RNA	-0.000463021	0.0158783	-0.0291607	0.976745	655
AD-PRS	miR423.5p		Omics in DLPFC	Micro RNA	-0.00164972	0.0113692	-0.145104	0.884674	655
AD-PRS without APOE/TOMM40	miR423.5p		Omics in DLPFC	Micro RNA	-0.00241487	0.0112534	-0.214591	0.830153	655
APOE/TOMM40 region	miR423.5p		Omics in DLPFC	Micro RNA	0.000811573	0.0119824	0.0677305	0.946021	655
AD-PRS	miR424		Omics in DLPFC	Micro RNA	0.0190053	0.0145435	1.30679	0.191743	655
AD-PRS without APOE/TOMM40	miR424		Omics in DLPFC	Micro RNA	0.02841	0.0143665	1.97751	0.0484047	655
APOE/TOMM40 region	miR424		Omics in DLPFC	Micro RNA	-0.0103356	0.0152973	-0.675653	0.499501	655
AD-PRS	miR425		Omics in DLPFC	Micro RNA	-0.00924477	0.0119584	-0.773074	0.439758	655
AD-PRS without APOE/TOMM40	miR425		Omics in DLPFC	Micro RNA	-0.00824822	0.0118368	-0.69683	0.486157	655
APOE/TOMM40 region	miR425		Omics in DLPFC	Micro RNA	-0.00428279	0.0126036	-0.339807	0.734111	655
AD-PRS	miR431		Omics in DLPFC	Micro RNA	-0.0292142	0.0143379	-2.03755	0.0419973	655
AD-PRS without APOE/TOMM40	miR431		Omics in DLPFC	Micro RNA	-0.018517	0.0141857	-1.30532	0.192244	655
APOE/TOMM40 region	miR431		Omics in DLPFC	Micro RNA	-0.026148	0.0151047	-1.73111	0.0839053	655
AD-PRS	miR432		Omics in DLPFC	Micro RNA	-0.0253238	0.0108451	-2.33504	0.0198431	655
AD-PRS without APOE/TOMM40	miR432		Omics in DLPFC	Micro RNA	-0.0190619	0.0107338	-1.77588	0.0762194	655
APOE/TOMM40 region	miR432		Omics in DLPFC	Micro RNA	-0.0176344	0.0114292	-1.54293	0.123332	655
AD-PRS	miR433		Omics in DLPFC	Micro RNA	-0.0282032	0.0132568	-2.12745	0.0337569	655
AD-PRS without APOE/TOMM40	miR433		Omics in DLPFC	Micro RNA	-0.0249359	0.0131216	-1.90037	0.0578248	655
APOE/TOMM40 region	miR433		Omics in DLPFC	Micro RNA	-0.0134451	0.0139716	-0.962317	0.336247	655
AD-PRS	miR448		Omics in DLPFC	Micro RNA	0.000239296	0.0136055	0.0175882	0.985973	655
AD-PRS without APOE/TOMM40	miR448		Omics in DLPFC	Micro RNA	0.00393376	0.0134644	0.29216	0.770257	655
APOE/TOMM40 region	miR448		Omics in DLPFC	Micro RNA	-0.00610628	0.0143367	-0.425921	0.670306	655
AD-PRS	miR450a		Omics in DLPFC	Micro RNA	-0.00535378	0.013777	-0.388604	0.697696	655
AD-PRS without APOE/TOMM40	miR450a		Omics in DLPFC	Micro RNA	-0.00784687	0.0136346	-0.57551	0.565145	655
APOE/TOMM40 region	miR450a		Omics in DLPFC	Micro RNA	0.0026505	0.0145179	0.182568	0.855194	655
AD-PRS	miR450b.5p		Omics in DLPFC	Micro RNA	-0.0100574	0.0145835	-0.689642	0.490664	655
AD-PRS without APOE/TOMM40	miR450b.5p		Omics in DLPFC	Micro RNA	0.00534767	0.0144007	0.371348	0.710499	655
APOE/TOMM40 region	miR450b.5p		Omics in DLPFC	Micro RNA	-0.0285917	0.0153336	-1.86464	0.0626811	655
AD-PRS	miR451		Omics in DLPFC	Micro RNA	0.0159561	0.0240989	0.662111	0.508134	655
AD-PRS without APOE/TOMM40	miR451		Omics in DLPFC	Micro RNA	0.00807025	0.0238508	0.338364	0.735198	655
APOE/TOMM40 region	miR451		Omics in DLPFC	Micro RNA	0.0176961	0.0253959	0.696808	0.486171	655
AD-PRS	miR452		Omics in DLPFC	Micro RNA	-0.00704603	0.0148129	-0.475668	0.63447	655
AD-PRS without APOE/TOMM40	miR452		Omics in DLPFC	Micro RNA	0.00653711	0.0146345	0.446691	0.655247	655
APOE/TOMM40 region	miR452		Omics in DLPFC	Micro RNA	-0.0246944	0.0155826	-1.58474	0.11351	655
AD-PRS	miR453		Omics in DLPFC	Micro RNA	-0.000873485	0.0146877	-0.0594706	0.952595	655
AD-PRS without APOE/TOMM40	miR453		Omics in DLPFC	Micro RNA	0.00841383	0.0145231	0.57934	0.56256	655
APOE/TOMM40 region	miR453		Omics in DLPFC	Micro RNA	-0.0157678	0.015464	-1.01965	0.308273	655
AD-PRS	miR454		Omics in DLPFC	Micro RNA	0.00686801	0.0124646	0.551002	0.581821	655
AD-PRS without APOE/TOMM40	miR454		Omics in DLPFC	Micro RNA	0.0020346	0.0123349	0.164946	0.869037	655
APOE/TOMM40 region	miR454		Omics in DLPFC	Micro RNA	0.010022	0.013134	0.763056	0.445706	655
AD-PRS	miR455.3p		Omics in DLPFC	Micro RNA	0.0150225	0.0122633	1.22499	0.22102	655
AD-PRS without APOE/TOMM40	miR455.3p		Omics in DLPFC	Micro RNA	0.0128033	0.0121386	1.05476	0.291927	655
APOE/TOMM40 region	miR455.3p		Omics in DLPFC	Micro RNA	0.00796193	0.012925	0.616011	0.538102	655
AD-PRS	miR484		Omics in DLPFC	Micro RNA	-0.0125384	0.0134057	-0.935306	0.349976	655
AD-PRS without APOE/TOMM40	miR484		Omics in DLPFC	Micro RNA	-0.0189631	0.0132549	-1.43065	0.153011	655
APOE/TOMM40 region	miR484		Omics in DLPFC	Micro RNA	0.00718665	0.0141136	0.509201	0.610784	655
AD-PRS	miR485.3p		Omics in DLPFC	Micro RNA	-0.0160376	0.011054	-1.45084	0.147305	655
AD-PRS without APOE/TOMM40	miR485.3p		Omics in DLPFC	Micro RNA	-0.0156543	0.0109403	-1.43089	0.152942	655
APOE/TOMM40 region	miR485.3p		Omics in DLPFC	Micro RNA	-0.00518113	0.0116491	-0.444768	0.656635	655
AD-PRS	miR485.5p		Omics in DLPFC	Micro RNA	-0.00119613	0.0135286	-0.0884146	0.929574	655
AD-PRS without APOE/TOMM40	miR485.5p		Omics in DLPFC	Micro RNA	-0.00256624	0.0133906	-0.191645	0.84808	655
APOE/TOMM40 region	miR485.5p		Omics in DLPFC	Micro RNA	0.00195102	0.0142581	0.136836	0.891202	655
AD-PRS	miR487a		Omics in DLPFC	Micro RNA	0.00357568	0.0132808	0.269237	0.787832	655
AD-PRS without APOE/TOMM40	miR487a		Omics in DLPFC	Micro RNA	-0.00104688	0.0131425	-0.0796563	0.936535	655
APOE/TOMM40 region	miR487a		Omics in DLPFC	Micro RNA	0.00873737	0.0139939	0.624371	0.532602	655
AD-PRS	miR487b		Omics in DLPFC	Micro RNA	-0.029072	0.0132396	-2.19583	0.0284548	655
AD-PRS without APOE/TOMM40	miR487b		Omics in DLPFC	Micro RNA	-0.0320021	0.0130928	-2.44426	0.0147787	655
APOE/TOMM40 region	miR487b		Omics in DLPFC	Micro RNA	-0.00333424	0.0139409	-0.239169	0.81105	655
AD-PRS	miR488		Omics in DLPFC	Micro RNA	-0.015889	0.0128076	-1.24059	0.215202	655
AD-PRS without APOE/TOMM40	miR488		Omics in DLPFC	Micro RNA	-0.0159441	0.0126759	-1.25783	0.208904	655
APOE/TOMM40 region	miR488		Omics in DLPFC	Micro RNA	-0.00440672	0.013497	-0.326496	0.744154	655
AD-PRS	miR490.5p		Omics in DLPFC	Micro RNA	0.00215016	0.0135152	0.159092	0.873645	655
AD-PRS without APOE/TOMM40	miR490.5p		Omics in DLPFC	Micro RNA	0.00637649	0.0133736	0.476796	0.633667	655
APOE/TOMM40 region	miR490.5p		Omics in DLPFC	Micro RNA	-0.00645408	0.01424	-0.453236	0.650529	655
AD-PRS	miR491.3p		Omics in DLPFC	Micro RNA	-0.00135095	0.0146988	-0.0919091	0.926798	655
AD-PRS without APOE/TOMM40	miR491.3p		Omics in DLPFC	Micro RNA	0.00240881	0.014547	0.165588	0.868532	655
APOE/TOMM40 region	miR491.3p		Omics in DLPFC	Micro RNA	-0.00666562	0.0154894	-0.430334	0.667095	655
AD-PRS	miR491.5p		Omics in DLPFC	Micro RNA	-0.0122694	0.0136395	-0.899549	0.368692	655
AD-PRS without APOE/TOMM40	miR491.5p		Omics in DLPFC	Micro RNA	-0.0178506	0.0134894	-1.32331	0.186197	655
APOE/TOMM40 region	miR491.5p		Omics in DLPFC	Micro RNA	0.00585321	0.0143633	0.407512	0.683766	655
AD-PRS	miR494		Omics in DLPFC	Micro RNA	-0.00650077	0.0146242	-0.444523	0.656812	655
AD-PRS without APOE/TOMM40	miR494		Omics in DLPFC	Micro RNA	-0.00207085	0.0144734	-0.14308	0.886271	655
APOE/TOMM40 region	miR494		Omics in DLPFC	Micro RNA	-0.00924354	0.015411	-0.599801	0.548847	655
AD-PRS	miR495		Omics in DLPFC	Micro RNA	-0.0190373	0.0136389	-1.39581	0.163246	655
AD-PRS without APOE/TOMM40	miR495		Omics in DLPFC	Micro RNA	-0.0145465	0.0134998	-1.07753	0.281641	655
APOE/TOMM40 region	miR495		Omics in DLPFC	Micro RNA	-0.0128947	0.0143744	-0.897058	0.370019	655
AD-PRS	miR496		Omics in DLPFC	Micro RNA	0.0109223	0.0131304	0.831836	0.405805	655
AD-PRS without APOE/TOMM40	miR496		Omics in DLPFC	Micro RNA	0.000196012	0.0129807	0.0151003	0.987957	655
APOE/TOMM40 region	miR496		Omics in DLPFC	Micro RNA	0.0210176	0.0138217	1.52063	0.128837	655
AD-PRS	miR497		Omics in DLPFC	Micro RNA	-0.00167845	0.0121568	-0.138067	0.89023	655
AD-PRS without APOE/TOMM40	miR497		Omics in DLPFC	Micro RNA	-0.0137045	0.0119999	-1.14206	0.25385	655
APOE/TOMM40 region	miR497		Omics in DLPFC	Micro RNA	0.0196222	0.0127772	1.53571	0.125095	655
AD-PRS	miR499.5p		Omics in DLPFC	Micro RNA	0.000297149	0.0116455	0.0255162	0.979651	655
AD-PRS without APOE/TOMM40	miR499.5p		Omics in DLPFC	Micro RNA	-0.0135517	0.0114834	-1.18012	0.238384	655
APOE/TOMM40 region	miR499.5p		Omics in DLPFC	Micro RNA	0.0232276	0.0122273	1.89966	0.0579193	655
AD-PRS	miR500_miR501.5p		Omics in DLPFC	Micro RNA	-0.00252503	0.0134484	-0.187757	0.851126	655
AD-PRS without APOE/TOMM40	miR500_miR501.5p		Omics in DLPFC	Micro RNA	-0.00132637	0.0133115	-0.0996408	0.92066	655
APOE/TOMM40 region	miR500_miR501.5p		Omics in DLPFC	Micro RNA	-0.00271807	0.0141739	-0.191766	0.847985	655
AD-PRS	miR504		Omics in DLPFC	Micro RNA	-0.0292653	0.0109693	-2.66793	0.00782141	655
AD-PRS without APOE/TOMM40	miR504		Omics in DLPFC	Micro RNA	-0.027101	0.010856	-2.49641	0.0127914	655
APOE/TOMM40 region	miR504		Omics in DLPFC	Micro RNA	-0.0119028	0.0115592	-1.02972	0.303523	655
AD-PRS	miR509.3p		Omics in DLPFC	Micro RNA	-0.0143225	0.0166556	-0.859925	0.390146	655
AD-PRS without APOE/TOMM40	miR509.3p		Omics in DLPFC	Micro RNA	-0.00845964	0.0164842	-0.513196	0.607988	655
APOE/TOMM40 region	miR509.3p		Omics in DLPFC	Micro RNA	-0.0138528	0.0175521	-0.789238	0.43026	655
AD-PRS	miR514		Omics in DLPFC	Micro RNA	0.00843201	0.0163115	0.516936	0.605376	655
AD-PRS without APOE/TOMM40	miR514		Omics in DLPFC	Micro RNA	0.0101238	0.016144	0.62709	0.53082	655
APOE/TOMM40 region	miR514		Omics in DLPFC	Micro RNA	-0.000439861	0.0171899	-0.0255884	0.979594	655
AD-PRS	miR515.3p		Omics in DLPFC	Micro RNA	0.00499708	0.0149224	0.33487	0.737831	655
AD-PRS without APOE/TOMM40	miR515.3p		Omics in DLPFC	Micro RNA	0.00960683	0.0147654	0.650631	0.515514	655
APOE/TOMM40 region	miR515.3p		Omics in DLPFC	Micro RNA	-0.00628876	0.0157219	-0.399999	0.689288	655
AD-PRS	miR516a.3p		Omics in DLPFC	Micro RNA	0.0231804	0.0156261	1.48345	0.138438	655
AD-PRS without APOE/TOMM40	miR516a.3p		Omics in DLPFC	Micro RNA	0.0421024	0.0153782	2.73779	0.00635404	655
APOE/TOMM40 region	miR516a.3p		Omics in DLPFC	Micro RNA	-0.0250584	0.0163745	-1.53034	0.126419	655
AD-PRS	miR517c_miR519a		Omics in DLPFC	Micro RNA	0.0155212	0.0139244	1.11468	0.265399	655
AD-PRS without APOE/TOMM40	miR517c_miR519a		Omics in DLPFC	Micro RNA	0.0186133	0.0137766	1.35107	0.17714	655
APOE/TOMM40 region	miR517c_miR519a		Omics in DLPFC	Micro RNA	-0.000772774	0.0146691	-0.0526803	0.958003	655
AD-PRS	miR518e		Omics in DLPFC	Micro RNA	0.0178815	0.0158601	1.12745	0.259967	655
AD-PRS without APOE/TOMM40	miR518e		Omics in DLPFC	Micro RNA	0.0271365	0.0156736	1.73135	0.0838629	655
APOE/TOMM40 region	miR518e		Omics in DLPFC	Micro RNA	-0.0104038	0.016689	-0.623393	0.533244	655
AD-PRS	miR518f		Omics in DLPFC	Micro RNA	-0.00452195	0.0143657	-0.314774	0.753034	655
AD-PRS without APOE/TOMM40	miR518f		Omics in DLPFC	Micro RNA	-0.00400987	0.0142196	-0.281996	0.778036	655
APOE/TOMM40 region	miR518f		Omics in DLPFC	Micro RNA	-0.00213603	0.0151408	-0.141078	0.887852	655
AD-PRS	miR520d.3p		Omics in DLPFC	Micro RNA	-0.00351444	0.0131127	-0.268018	0.78877	655
AD-PRS without APOE/TOMM40	miR520d.3p		Omics in DLPFC	Micro RNA	-0.00826541	0.0129735	-0.637098	0.524284	655
APOE/TOMM40 region	miR520d.3p		Omics in DLPFC	Micro RNA	0.00694455	0.013814	0.502718	0.615332	655
AD-PRS	miR520d.5p_miR527_miR518a.5p		Omics in DLPFC	Micro RNA	-0.0144567	0.0157059	-0.920464	0.35767	655
AD-PRS without APOE/TOMM40	miR520d.5p_miR527_miR518a.5p		Omics in DLPFC	Micro RNA	-0.00728588	0.0155424	-0.468776	0.639387	655
APOE/TOMM40 region	miR520d.5p_miR527_miR518a.5p		Omics in DLPFC	Micro RNA	-0.0160766	0.0165492	-0.971442	0.331688	655
AD-PRS	miR520e		Omics in DLPFC	Micro RNA	0.0321944	0.0207058	1.55485	0.120467	655
AD-PRS without APOE/TOMM40	miR520e		Omics in DLPFC	Micro RNA	0.0454142	0.0204507	2.22067	0.0267164	655
APOE/TOMM40 region	miR520e		Omics in DLPFC	Micro RNA	-0.012977	0.0217755	-0.595946	0.551418	655
AD-PRS	miR522		Omics in DLPFC	Micro RNA	-0.00376304	0.0163978	-0.229485	0.818564	655
AD-PRS without APOE/TOMM40	miR522		Omics in DLPFC	Micro RNA	-0.00940631	0.0162246	-0.579756	0.562279	655
APOE/TOMM40 region	miR522		Omics in DLPFC	Micro RNA	0.00836527	0.0172757	0.484223	0.62839	655
AD-PRS	miR523		Omics in DLPFC	Micro RNA	0.0129516	0.014701	0.880997	0.378644	655
AD-PRS without APOE/TOMM40	miR523		Omics in DLPFC	Micro RNA	0.0150577	0.0145482	1.03502	0.301044	655
APOE/TOMM40 region	miR523		Omics in DLPFC	Micro RNA	0.000147231	0.0154907	0.0095045	0.99242	655
AD-PRS	miR525.5p		Omics in DLPFC	Micro RNA	0.00199211	0.0144506	0.137857	0.890396	655
AD-PRS without APOE/TOMM40	miR525.5p		Omics in DLPFC	Micro RNA	0.0113644	0.0142863	0.795474	0.426627	655
APOE/TOMM40 region	miR525.5p		Omics in DLPFC	Micro RNA	-0.0150983	0.0152118	-0.992543	0.321301	655
AD-PRS	miR526a_miR518d.5p_miR520c.5p		Omics in DLPFC	Micro RNA	-0.00806537	0.0135357	-0.595859	0.551476	655
AD-PRS without APOE/TOMM40	miR526a_miR518d.5p_miR520c.5p		Omics in DLPFC	Micro RNA	0.000750439	0.013387	0.0560571	0.955314	655
APOE/TOMM40 region	miR526a_miR518d.5p_miR520c.5p		Omics in DLPFC	Micro RNA	-0.0170161	0.0142543	-1.19375	0.233009	655
AD-PRS	miR539		Omics in DLPFC	Micro RNA	-0.0014103	0.00786698	-0.179268	0.857783	655
AD-PRS without APOE/TOMM40	miR539		Omics in DLPFC	Micro RNA	0.00239866	0.00778264	0.308206	0.758024	655
APOE/TOMM40 region	miR539		Omics in DLPFC	Micro RNA	-0.00676464	0.00828683	-0.816312	0.41462	655
AD-PRS	miR542.3p		Omics in DLPFC	Micro RNA	0.0186321	0.0150278	1.23984	0.215479	655
AD-PRS without APOE/TOMM40	miR542.3p		Omics in DLPFC	Micro RNA	0.0140815	0.0148746	0.946681	0.344152	655
APOE/TOMM40 region	miR542.3p		Omics in DLPFC	Micro RNA	0.01288	0.0158383	0.813222	0.416388	655
AD-PRS	miR543		Omics in DLPFC	Micro RNA	-0.0089156	0.0118003	-0.755539	0.450198	655
AD-PRS without APOE/TOMM40	miR543		Omics in DLPFC	Micro RNA	-0.00758642	0.0116803	-0.649506	0.51624	655
APOE/TOMM40 region	miR543		Omics in DLPFC	Micro RNA	-0.00474545	0.012437	-0.381559	0.702913	655
AD-PRS	miR544		Omics in DLPFC	Micro RNA	-0.0102905	0.0139088	-0.739859	0.459652	655
AD-PRS without APOE/TOMM40	miR544		Omics in DLPFC	Micro RNA	0.0101418	0.0137	0.740277	0.459398	655
APOE/TOMM40 region	miR544		Omics in DLPFC	Micro RNA	-0.0370589	0.0145875	-2.54046	0.0113016	655
AD-PRS	miR548a.3p		Omics in DLPFC	Micro RNA	-0.00575398	0.0148812	-0.38666	0.699134	655
AD-PRS without APOE/TOMM40	miR548a.3p		Omics in DLPFC	Micro RNA	0.0026801	0.0147199	0.182073	0.855582	655
APOE/TOMM40 region	miR548a.3p		Omics in DLPFC	Micro RNA	-0.0157237	0.0156735	-1.00321	0.316133	655
AD-PRS	miR548a.5p		Omics in DLPFC	Micro RNA	-0.00243101	0.0140302	-0.173269	0.862493	655
AD-PRS without APOE/TOMM40	miR548a.5p		Omics in DLPFC	Micro RNA	-0.00441014	0.0138865	-0.317586	0.750901	655
APOE/TOMM40 region	miR548a.5p		Omics in DLPFC	Micro RNA	0.00261912	0.0147861	0.177134	0.859458	655
AD-PRS	miR548b.3p		Omics in DLPFC	Micro RNA	0.015353	0.0154893	0.991195	0.321957	655
AD-PRS without APOE/TOMM40	miR548b.3p		Omics in DLPFC	Micro RNA	0.00902504	0.0153294	0.588741	0.556239	655
APOE/TOMM40 region	miR548b.3p		Omics in DLPFC	Micro RNA	0.0149217	0.0163225	0.914183	0.360958	655
AD-PRS	miR548d.5p		Omics in DLPFC	Micro RNA	0.0254767	0.015573	1.63595	0.102331	655
AD-PRS without APOE/TOMM40	miR548d.5p		Omics in DLPFC	Micro RNA	0.0271484	0.0154086	1.7619	0.0785549	655
APOE/TOMM40 region	miR548d.5p		Omics in DLPFC	Micro RNA	0.00441939	0.0164068	0.269363	0.787736	655
AD-PRS	miR548f		Omics in DLPFC	Micro RNA	-0.00118319	0.0184645	-0.064079	0.948927	655
AD-PRS without APOE/TOMM40	miR548f		Omics in DLPFC	Micro RNA	0.00365192	0.0182737	0.199846	0.841663	655
APOE/TOMM40 region	miR548f		Omics in DLPFC	Micro RNA	-0.00841512	0.0194575	-0.432488	0.66553	655
AD-PRS	miR548g		Omics in DLPFC	Micro RNA	0.013086	0.0151088	0.866118	0.386744	655
AD-PRS without APOE/TOMM40	miR548g		Omics in DLPFC	Micro RNA	0.0166541	0.0149493	1.11404	0.265673	655
APOE/TOMM40 region	miR548g		Omics in DLPFC	Micro RNA	-0.00225783	0.0159177	-0.141844	0.887247	655
AD-PRS	miR548h		Omics in DLPFC	Micro RNA	0.00597745	0.0129946	0.459996	0.645672	655
AD-PRS without APOE/TOMM40	miR548h		Omics in DLPFC	Micro RNA	0.0111253	0.0128547	0.865465	0.387102	655
APOE/TOMM40 region	miR548h		Omics in DLPFC	Micro RNA	-0.0069104	0.0136874	-0.504872	0.61382	655
AD-PRS	miR548j		Omics in DLPFC	Micro RNA	0.0229961	0.0147366	1.56047	0.119133	655
AD-PRS without APOE/TOMM40	miR548j		Omics in DLPFC	Micro RNA	0.0348107	0.0145423	2.39375	0.0169587	655
APOE/TOMM40 region	miR548j		Omics in DLPFC	Micro RNA	-0.0132333	0.0154844	-0.854619	0.393076	655
AD-PRS	miR551b		Omics in DLPFC	Micro RNA	-0.00184644	0.0128503	-0.143689	0.885791	655
AD-PRS without APOE/TOMM40	miR551b		Omics in DLPFC	Micro RNA	0.00830986	0.0126994	0.654349	0.513118	655
APOE/TOMM40 region	miR551b		Omics in DLPFC	Micro RNA	-0.0174955	0.0135221	-1.29384	0.196178	655
AD-PRS	miR563		Omics in DLPFC	Micro RNA	-0.00421004	0.0110869	-0.37973	0.704269	655
AD-PRS without APOE/TOMM40	miR563		Omics in DLPFC	Micro RNA	-0.0029556	0.0109741	-0.269325	0.787765	655
APOE/TOMM40 region	miR563		Omics in DLPFC	Micro RNA	-0.00328836	0.0116851	-0.281415	0.778481	655
AD-PRS	miR566		Omics in DLPFC	Micro RNA	0.0252194	0.0157505	1.60118	0.10982	655
AD-PRS without APOE/TOMM40	miR566		Omics in DLPFC	Micro RNA	0.0347919	0.0155581	2.23625	0.0256727	655
APOE/TOMM40 region	miR566		Omics in DLPFC	Micro RNA	-0.00885668	0.016566	-0.53463	0.593088	655
AD-PRS	miR574.3p		Omics in DLPFC	Micro RNA	0.0246332	0.0153888	1.60072	0.109922	655
AD-PRS without APOE/TOMM40	miR574.3p		Omics in DLPFC	Micro RNA	0.023494	0.0152308	1.54253	0.123429	655
APOE/TOMM40 region	miR574.3p		Omics in DLPFC	Micro RNA	0.00887827	0.0162175	0.547451	0.584256	655
AD-PRS	miR577		Omics in DLPFC	Micro RNA	0.017595	0.0142684	1.23315	0.217964	655
AD-PRS without APOE/TOMM40	miR577		Omics in DLPFC	Micro RNA	0.010065	0.0141193	0.712852	0.476193	655
APOE/TOMM40 region	miR577		Omics in DLPFC	Micro RNA	0.0175655	0.015034	1.16838	0.243079	655
AD-PRS	miR579		Omics in DLPFC	Micro RNA	0.0171842	0.0158827	1.08194	0.279677	655
AD-PRS without APOE/TOMM40	miR579		Omics in DLPFC	Micro RNA	0.0177437	0.0157193	1.12878	0.259404	655
APOE/TOMM40 region	miR579		Omics in DLPFC	Micro RNA	0.0039305	0.0167376	0.234831	0.814414	655
AD-PRS	miR580		Omics in DLPFC	Micro RNA	-0.00146299	0.0149109	-0.0981154	0.921871	655
AD-PRS without APOE/TOMM40	miR580		Omics in DLPFC	Micro RNA	0.0136863	0.0147194	0.929814	0.352812	655
APOE/TOMM40 region	miR580		Omics in DLPFC	Micro RNA	-0.025731	0.015673	-1.64174	0.101126	655
AD-PRS	miR582.5p		Omics in DLPFC	Micro RNA	-0.00813432	0.0110724	-0.734648	0.462817	655
AD-PRS without APOE/TOMM40	miR582.5p		Omics in DLPFC	Micro RNA	0.000551823	0.0109468	0.0504093	0.959812	655
APOE/TOMM40 region	miR582.5p		Omics in DLPFC	Micro RNA	-0.0168189	0.011656	-1.44294	0.149518	655
AD-PRS	miR584		Omics in DLPFC	Micro RNA	0.0210161	0.0144149	1.45794	0.145338	655
AD-PRS without APOE/TOMM40	miR584		Omics in DLPFC	Micro RNA	0.0290955	0.0142434	2.04273	0.041481	655
APOE/TOMM40 region	miR584		Omics in DLPFC	Micro RNA	-0.00755173	0.0151662	-0.497933	0.618699	655
AD-PRS	miR590.5p		Omics in DLPFC	Micro RNA	-0.0124857	0.009544	-1.30823	0.191256	655
AD-PRS without APOE/TOMM40	miR590.5p		Omics in DLPFC	Micro RNA	-0.00423664	0.00943631	-0.448972	0.653601	655
APOE/TOMM40 region	miR590.5p		Omics in DLPFC	Micro RNA	-0.0173205	0.0100476	-1.72385	0.0852098	655
AD-PRS	miR592		Omics in DLPFC	Micro RNA	0.010201	0.00827982	1.23204	0.218379	655
AD-PRS without APOE/TOMM40	miR592		Omics in DLPFC	Micro RNA	0.0106967	0.00819406	1.30543	0.192208	655
APOE/TOMM40 region	miR592		Omics in DLPFC	Micro RNA	0.00205977	0.0087249	0.236079	0.813445	655
AD-PRS	miR595		Omics in DLPFC	Micro RNA	0.00536384	0.0123969	0.432675	0.665394	655
AD-PRS without APOE/TOMM40	miR595		Omics in DLPFC	Micro RNA	0.000782489	0.0122679	0.0637833	0.949162	655
APOE/TOMM40 region	miR595		Omics in DLPFC	Micro RNA	0.00917475	0.0130627	0.702364	0.482703	655
AD-PRS	miR598		Omics in DLPFC	Micro RNA	-0.00193892	0.00910497	-0.212951	0.831431	655
AD-PRS without APOE/TOMM40	miR598		Omics in DLPFC	Micro RNA	-0.000469886	0.00901199	-0.0521401	0.958433	655
APOE/TOMM40 region	miR598		Omics in DLPFC	Micro RNA	-0.00300394	0.00959582	-0.313047	0.754345	655
AD-PRS	miR600		Omics in DLPFC	Micro RNA	0.00826786	0.0135373	0.610749	0.541578	655
AD-PRS without APOE/TOMM40	miR600		Omics in DLPFC	Micro RNA	0.00305518	0.0133967	0.228055	0.819675	655
APOE/TOMM40 region	miR600		Omics in DLPFC	Micro RNA	0.011052	0.0142646	0.774787	0.438747	655
AD-PRS	miR603		Omics in DLPFC	Micro RNA	0.00800103	0.0157952	0.506548	0.612643	655
AD-PRS without APOE/TOMM40	miR603		Omics in DLPFC	Micro RNA	0.0133465	0.015627	0.854065	0.393382	655
APOE/TOMM40 region	miR603		Omics in DLPFC	Micro RNA	-0.00666777	0.0166394	-0.400722	0.688756	655
AD-PRS	miR615.5p		Omics in DLPFC	Micro RNA	0.0100906	0.0160868	0.627255	0.530711	655
AD-PRS without APOE/TOMM40	miR615.5p		Omics in DLPFC	Micro RNA	0.0179477	0.0159081	1.12821	0.259647	655
APOE/TOMM40 region	miR615.5p		Omics in DLPFC	Micro RNA	-0.0102736	0.0169387	-0.606513	0.544385	655
AD-PRS	miR626		Omics in DLPFC	Micro RNA	0.0142283	0.0136228	1.04445	0.296666	655
AD-PRS without APOE/TOMM40	miR626		Omics in DLPFC	Micro RNA	0.0123086	0.0134842	0.912816	0.361677	655
APOE/TOMM40 region	miR626		Omics in DLPFC	Micro RNA	0.00723646	0.0143578	0.50401	0.614425	655
AD-PRS	miR627		Omics in DLPFC	Micro RNA	-0.00512094	0.0148317	-0.345269	0.730003	655
AD-PRS without APOE/TOMM40	miR627		Omics in DLPFC	Micro RNA	0.0117898	0.0146345	0.805618	0.420757	655
APOE/TOMM40 region	miR627		Omics in DLPFC	Micro RNA	-0.0297103	0.0155825	-1.90664	0.0570062	655
AD-PRS	miR633		Omics in DLPFC	Micro RNA	0.0149886	0.027138	0.552308	0.580926	655
AD-PRS without APOE/TOMM40	miR633		Omics in DLPFC	Micro RNA	0.0192387	0.0268576	0.716323	0.474049	655
APOE/TOMM40 region	miR633		Omics in DLPFC	Micro RNA	-0.00285894	0.0285975	-0.0999717	0.920398	655
AD-PRS	miR639		Omics in DLPFC	Micro RNA	0.0145892	0.0155438	0.93859	0.348289	655
AD-PRS without APOE/TOMM40	miR639		Omics in DLPFC	Micro RNA	0.0289195	0.0153374	1.88556	0.0597992	655
APOE/TOMM40 region	miR639		Omics in DLPFC	Micro RNA	-0.0198173	0.016331	-1.21348	0.225386	655
AD-PRS	miR640		Omics in DLPFC	Micro RNA	0.00938955	0.0138233	0.679258	0.497215	655
AD-PRS without APOE/TOMM40	miR640		Omics in DLPFC	Micro RNA	0.0111473	0.0136805	0.814829	0.415468	655
APOE/TOMM40 region	miR640		Omics in DLPFC	Micro RNA	-0.000279011	0.0145668	-0.0191539	0.984724	655
AD-PRS	miR651		Omics in DLPFC	Micro RNA	0.016669	0.0137009	1.21663	0.224185	655
AD-PRS without APOE/TOMM40	miR651		Omics in DLPFC	Micro RNA	0.0164271	0.0135603	1.21141	0.226178	655
APOE/TOMM40 region	miR651		Omics in DLPFC	Micro RNA	0.00512359	0.0144388	0.354848	0.722818	655
AD-PRS	miR655		Omics in DLPFC	Micro RNA	-0.0189251	0.0108086	-1.75094	0.0804266	655
AD-PRS without APOE/TOMM40	miR655		Omics in DLPFC	Micro RNA	-0.010033	0.0106905	-0.938498	0.348336	655
APOE/TOMM40 region	miR655		Omics in DLPFC	Micro RNA	-0.0202181	0.0113831	-1.77616	0.0761736	655
AD-PRS	miR656		Omics in DLPFC	Micro RNA	-0.0014254	0.0105682	-0.134876	0.892751	655
AD-PRS without APOE/TOMM40	miR656		Omics in DLPFC	Micro RNA	0.00287493	0.0104565	0.274941	0.783448	655
APOE/TOMM40 region	miR656		Omics in DLPFC	Micro RNA	-0.00759008	0.0111339	-0.681706	0.495667	655
AD-PRS	miR660		Omics in DLPFC	Micro RNA	0.00513931	0.011517	0.446235	0.655575	655
AD-PRS without APOE/TOMM40	miR660		Omics in DLPFC	Micro RNA	0.0126175	0.0113838	1.10837	0.268111	655
APOE/TOMM40 region	miR660		Omics in DLPFC	Micro RNA	-0.011042	0.0121213	-0.910962	0.362652	655
AD-PRS	miR664		Omics in DLPFC	Micro RNA	0.0138143	0.00822241	1.68008	0.0934201	655
AD-PRS without APOE/TOMM40	miR664		Omics in DLPFC	Micro RNA	0.0137652	0.00813714	1.69166	0.0911893	655
APOE/TOMM40 region	miR664		Omics in DLPFC	Micro RNA	0.00399316	0.00866429	0.460876	0.645041	655
AD-PRS	miR7		Omics in DLPFC	Micro RNA	0.0125789	0.0225443	0.557964	0.57706	655
AD-PRS without APOE/TOMM40	miR7		Omics in DLPFC	Micro RNA	0.0081455	0.0223144	0.365033	0.715205	655
APOE/TOMM40 region	miR7		Omics in DLPFC	Micro RNA	0.0109703	0.02376	0.461713	0.644441	655
AD-PRS	miR708		Omics in DLPFC	Micro RNA	-0.0169433	0.0128465	-1.31891	0.187661	655
AD-PRS without APOE/TOMM40	miR708		Omics in DLPFC	Micro RNA	-0.0214173	0.0127047	-1.68577	0.0923184	655
APOE/TOMM40 region	miR708		Omics in DLPFC	Micro RNA	0.00267944	0.0135278	0.198069	0.843052	655
AD-PRS	miR744		Omics in DLPFC	Micro RNA	0.0266621	0.0166334	1.60292	0.109436	655
AD-PRS without APOE/TOMM40	miR744		Omics in DLPFC	Micro RNA	0.0202829	0.0164637	1.23198	0.218402	655
APOE/TOMM40 region	miR744		Omics in DLPFC	Micro RNA	0.0182094	0.0175302	1.03874	0.29931	655
AD-PRS	miR758		Omics in DLPFC	Micro RNA	0.0084903	0.015221	0.557803	0.57717	655
AD-PRS without APOE/TOMM40	miR758		Omics in DLPFC	Micro RNA	-0.000323756	0.0150566	-0.0215026	0.982851	655
APOE/TOMM40 region	miR758		Omics in DLPFC	Micro RNA	0.0171334	0.016032	1.0687	0.2856	655
AD-PRS	miR766		Omics in DLPFC	Micro RNA	-0.00388011	0.0134578	-0.288316	0.773196	655
AD-PRS without APOE/TOMM40	miR766		Omics in DLPFC	Micro RNA	-0.00389567	0.0133209	-0.292448	0.770037	655
APOE/TOMM40 region	miR766		Omics in DLPFC	Micro RNA	-0.00107262	0.0141839	-0.0756225	0.939743	655
AD-PRS	miR767.5p		Omics in DLPFC	Micro RNA	0.0115264	0.0135055	0.853463	0.393715	655
AD-PRS without APOE/TOMM40	miR767.5p		Omics in DLPFC	Micro RNA	0.0130152	0.0133658	0.973769	0.330532	655
APOE/TOMM40 region	miR767.5p		Omics in DLPFC	Micro RNA	0.00077545	0.0142317	0.0544875	0.956563	655
AD-PRS	miR769.3p		Omics in DLPFC	Micro RNA	-0.0177041	0.0145424	-1.21741	0.223887	655
AD-PRS without APOE/TOMM40	miR769.3p		Omics in DLPFC	Micro RNA	-0.027771	0.0143634	-1.93346	0.0536117	655
APOE/TOMM40 region	miR769.3p		Omics in DLPFC	Micro RNA	0.0118108	0.0152939	0.772257	0.440242	655
AD-PRS	miR769.5p		Omics in DLPFC	Micro RNA	-0.00215122	0.0140207	-0.153432	0.878105	655
AD-PRS without APOE/TOMM40	miR769.5p		Omics in DLPFC	Micro RNA	-0.000761018	0.0138779	-0.0548366	0.956285	655
APOE/TOMM40 region	miR769.5p		Omics in DLPFC	Micro RNA	-0.00293229	0.014777	-0.198437	0.842765	655
AD-PRS	miR770.5p		Omics in DLPFC	Micro RNA	0.0045361	0.0138308	0.327971	0.743039	655
AD-PRS without APOE/TOMM40	miR770.5p		Omics in DLPFC	Micro RNA	0.0134727	0.013672	0.98542	0.324783	655
APOE/TOMM40 region	miR770.5p		Omics in DLPFC	Micro RNA	-0.0136501	0.0145577	-0.937651	0.348771	655
AD-PRS	miR873		Omics in DLPFC	Micro RNA	0.000478462	0.0121842	0.0392691	0.968688	655
AD-PRS without APOE/TOMM40	miR873		Omics in DLPFC	Micro RNA	-0.00825592	0.0120439	-0.685488	0.49328	655
APOE/TOMM40 region	miR873		Omics in DLPFC	Micro RNA	0.0147319	0.0128241	1.14876	0.251074	655
AD-PRS	miR874		Omics in DLPFC	Micro RNA	0.00795638	0.0157548	0.505012	0.61372	655
AD-PRS without APOE/TOMM40	miR874		Omics in DLPFC	Micro RNA	0.00288637	0.0155922	0.185116	0.853196	655
APOE/TOMM40 region	miR874		Omics in DLPFC	Micro RNA	0.0107254	0.0166023	0.64602	0.518494	655
AD-PRS	miR876.3p		Omics in DLPFC	Micro RNA	0.00211332	0.011692	0.180749	0.856621	655
AD-PRS without APOE/TOMM40	miR876.3p		Omics in DLPFC	Micro RNA	0.0114393	0.0115517	0.990266	0.322411	655
APOE/TOMM40 region	miR876.3p		Omics in DLPFC	Micro RNA	-0.0149866	0.0123001	-1.21842	0.223505	655
AD-PRS	miR885.5p		Omics in DLPFC	Micro RNA	-0.0310055	0.0143574	-2.15955	0.0311708	655
AD-PRS without APOE/TOMM40	miR885.5p		Omics in DLPFC	Micro RNA	-0.035701	0.0141933	-2.51535	0.0121308	655
APOE/TOMM40 region	miR885.5p		Omics in DLPFC	Micro RNA	-0.00093161	0.0151128	-0.0616439	0.950865	655
AD-PRS	miR889		Omics in DLPFC	Micro RNA	-0.0207399	0.014573	-1.42317	0.155164	655
AD-PRS without APOE/TOMM40	miR889		Omics in DLPFC	Micro RNA	-0.00819308	0.0144097	-0.56858	0.569837	655
APOE/TOMM40 region	miR889		Omics in DLPFC	Micro RNA	-0.0268396	0.0153432	-1.74928	0.0807124	655
AD-PRS	miR891b		Omics in DLPFC	Micro RNA	0.0200079	0.0158293	1.26398	0.206688	655
AD-PRS without APOE/TOMM40	miR891b		Omics in DLPFC	Micro RNA	0.0113842	0.0156636	0.726794	0.467613	655
APOE/TOMM40 region	miR891b		Omics in DLPFC	Micro RNA	0.0200762	0.0166783	1.20373	0.22913	655
AD-PRS	miR9		Omics in DLPFC	Micro RNA	0.00278379	0.0133651	0.208289	0.835068	655
AD-PRS without APOE/TOMM40	miR9		Omics in DLPFC	Micro RNA	-0.0028206	0.0132239	-0.213296	0.831163	655
APOE/TOMM40 region	miR9		Omics in DLPFC	Micro RNA	0.0101539	0.0140805	0.721131	0.471088	655
AD-PRS	miR92a		Omics in DLPFC	Micro RNA	0.0133045	0.0113245	1.17485	0.240483	655
AD-PRS without APOE/TOMM40	miR92a		Omics in DLPFC	Micro RNA	0.00664581	0.0112046	0.59313	0.5533	655
APOE/TOMM40 region	miR92a		Omics in DLPFC	Micro RNA	0.0148945	0.0119305	1.24844	0.212318	655
AD-PRS	miR92b		Omics in DLPFC	Micro RNA	0.0106802	0.013695	0.779861	0.435755	655
AD-PRS without APOE/TOMM40	miR92b		Omics in DLPFC	Micro RNA	0.00149503	0.0135451	0.110374	0.912146	655
APOE/TOMM40 region	miR92b		Omics in DLPFC	Micro RNA	0.0183737	0.0144225	1.27395	0.203133	655
AD-PRS	miR93		Omics in DLPFC	Micro RNA	-0.00879661	0.0114641	-0.767319	0.443169	655
AD-PRS without APOE/TOMM40	miR93		Omics in DLPFC	Micro RNA	-0.0125082	0.0113412	-1.10289	0.270481	655
APOE/TOMM40 region	miR93		Omics in DLPFC	Micro RNA	0.00371207	0.012076	0.307393	0.758642	655
AD-PRS	miR934		Omics in DLPFC	Micro RNA	0.0203863	0.0142718	1.42843	0.153646	655
AD-PRS without APOE/TOMM40	miR934		Omics in DLPFC	Micro RNA	0.0168603	0.0141267	1.19351	0.233106	655
APOE/TOMM40 region	miR934		Omics in DLPFC	Micro RNA	0.0116644	0.0150418	0.775464	0.438346	655
AD-PRS	miR95		Omics in DLPFC	Micro RNA	0.0249396	0.0101929	2.44676	0.0146772	655
AD-PRS without APOE/TOMM40	miR95		Omics in DLPFC	Micro RNA	0.0159752	0.0100832	1.58434	0.113602	655
APOE/TOMM40 region	miR95		Omics in DLPFC	Micro RNA	0.0220418	0.0107364	2.053	0.0404711	655
AD-PRS	miR96		Omics in DLPFC	Micro RNA	-0.0286141	0.00985966	-2.90214	0.00383111	655
AD-PRS without APOE/TOMM40	miR96		Omics in DLPFC	Micro RNA	-0.0205263	0.00975642	-2.10388	0.0357711	655
APOE/TOMM40 region	miR96		Omics in DLPFC	Micro RNA	-0.0216173	0.0103885	-2.0809	0.0378332	655
AD-PRS	miR98		Omics in DLPFC	Micro RNA	-0.0134677	0.0143502	-0.938499	0.348335	655
AD-PRS without APOE/TOMM40	miR98		Omics in DLPFC	Micro RNA	-0.00745605	0.0142017	-0.525013	0.599753	655
APOE/TOMM40 region	miR98		Omics in DLPFC	Micro RNA	-0.0138593	0.0151217	-0.91652	0.359733	655
AD-PRS	miR99a		Omics in DLPFC	Micro RNA	0.0191087	0.0106502	1.79421	0.0732414	655
AD-PRS without APOE/TOMM40	miR99a		Omics in DLPFC	Micro RNA	0.0130782	0.0105399	1.24083	0.215114	655
APOE/TOMM40 region	miR99a		Omics in DLPFC	Micro RNA	0.0154881	0.0112227	1.38007	0.168038	655
AD-PRS	miR99b		Omics in DLPFC	Micro RNA	0.0289885	0.0125978	2.30107	0.0217018	655
AD-PRS without APOE/TOMM40	miR99b		Omics in DLPFC	Micro RNA	0.0170937	0.0124592	1.37198	0.170542	655
APOE/TOMM40 region	miR99b		Omics in DLPFC	Micro RNA	0.0280853	0.0132663	2.11705	0.034634	655
AD-PRS	AK4		Omics in DLPFC	Protein	0.00615586	0.00742407	0.829176	0.407264	765
AD-PRS without APOE/TOMM40	AK4		Omics in DLPFC	Protein	0.00627466	0.00729692	0.859905	0.390112	765
APOE/TOMM40 region	AK4		Omics in DLPFC	Protein	0.00147649	0.00788379	0.187282	0.85149	765
AD-PRS	ANKRD40		Omics in DLPFC	Protein	0.0239144	0.0171157	1.39722	0.162753	765
AD-PRS without APOE/TOMM40	ANKRD40		Omics in DLPFC	Protein	0.0140451	0.0168187	0.835091	0.403928	765
APOE/TOMM40 region	ANKRD40		Omics in DLPFC	Protein	0.0236122	0.0181714	1.29942	0.194193	765
AD-PRS	AP2A2		Omics in DLPFC	Protein	-0.0174961	0.00578628	-3.02372	0.00258051	765
AD-PRS without APOE/TOMM40	AP2A2		Omics in DLPFC	Protein	-0.0122793	0.00568533	-2.15982	0.0310979	765
APOE/TOMM40 region	AP2A2		Omics in DLPFC	Protein	-0.0138079	0.00614259	-2.24789	0.0248683	765
AD-PRS	APOE		Omics in DLPFC	Protein	0.0315699	0.0148548	2.12523	0.0338885	765
AD-PRS without APOE/TOMM40	APOE		Omics in DLPFC	Protein	0.0239129	0.0146003	1.63783	0.10187	765
APOE/TOMM40 region	APOE		Omics in DLPFC	Protein	0.0218759	0.0157746	1.38678	0.165915	765
AD-PRS	APP		Omics in DLPFC	Protein	0.0131638	0.0095141	1.38361	0.166882	765
AD-PRS without APOE/TOMM40	APP		Omics in DLPFC	Protein	0.00911294	0.00935083	0.974559	0.330088	765
APOE/TOMM40 region	APP		Omics in DLPFC	Protein	0.0106066	0.0101029	1.04986	0.294115	765
AD-PRS	bA		Omics in DLPFC	Protein	0.883316	0.103299	8.55105	6.62926e-17	765
AD-PRS without APOE/TOMM40	bA		Omics in DLPFC	Protein	0.570787	0.100906	5.65665	2.18405e-08	765
APOE/TOMM40 region	bA		Omics in DLPFC	Protein	0.782162	0.109021	7.17442	1.72353e-12	765
AD-PRS	bA38		Omics in DLPFC	Protein	0.160037	0.0428044	3.7388	0.000198727	765
AD-PRS without APOE/TOMM40	bA38		Omics in DLPFC	Protein	0.102672	0.0420214	2.44332	0.0147787	765
APOE/TOMM40 region	bA38		Omics in DLPFC	Protein	0.142994	0.0454011	3.14958	0.00169889	765
AD-PRS	BCL2L1		Omics in DLPFC	Protein	-0.00701799	0.00688099	-1.01991	0.308094	765
AD-PRS without APOE/TOMM40	BCL2L1		Omics in DLPFC	Protein	-0.00458926	0.00676298	-0.678585	0.497607	765
APOE/TOMM40 region	BCL2L1		Omics in DLPFC	Protein	-0.0061203	0.00730691	-0.837605	0.402515	765
AD-PRS	BIN1		Omics in DLPFC	Protein	-0.00641007	0.0272946	-0.234848	0.81439	765
AD-PRS without APOE/TOMM40	BIN1		Omics in DLPFC	Protein	-0.0146992	0.026821	-0.54805	0.583818	765
APOE/TOMM40 region	BIN1		Omics in DLPFC	Protein	0.0125923	0.0289782	0.434546	0.664015	765
AD-PRS	C1QA		Omics in DLPFC	Protein	0.0390716	0.0190051	2.05584	0.0401374	765
AD-PRS without APOE/TOMM40	C1QA		Omics in DLPFC	Protein	0.0356455	0.0186795	1.90827	0.0567322	765
APOE/TOMM40 region	C1QA		Omics in DLPFC	Protein	0.0166044	0.0201819	0.822736	0.410915	765
AD-PRS	CD2AP		Omics in DLPFC	Protein	0.00566315	0.0139974	0.404586	0.685896	764
AD-PRS without APOE/TOMM40	CD2AP		Omics in DLPFC	Protein	-0.00122568	0.0137548	-0.0891093	0.929019	764
APOE/TOMM40 region	CD2AP		Omics in DLPFC	Protein	0.0134526	0.014849	0.905962	0.365243	764
AD-PRS	CD44		Omics in DLPFC	Protein	0.0942757	0.0381915	2.4685	0.0137863	765
AD-PRS without APOE/TOMM40	CD44		Omics in DLPFC	Protein	0.0406022	0.0374498	1.08418	0.278628	765
APOE/TOMM40 region	CD44		Omics in DLPFC	Protein	0.118637	0.0404617	2.93208	0.00346781	765
AD-PRS	CD47		Omics in DLPFC	Protein	-0.023153	0.00644198	-3.59408	0.000346446	765
AD-PRS without APOE/TOMM40	CD47		Omics in DLPFC	Protein	-0.0200594	0.0063318	-3.16804	0.00159597	765
APOE/TOMM40 region	CD47		Omics in DLPFC	Protein	-0.0116796	0.00684104	-1.70728	0.0881767	765
AD-PRS	CPLX2		Omics in DLPFC	Protein	-0.0193606	0.0116211	-1.66599	0.0961264	765
AD-PRS without APOE/TOMM40	CPLX2		Omics in DLPFC	Protein	-0.0118844	0.011419	-1.04075	0.298319	765
APOE/TOMM40 region	CPLX2		Omics in DLPFC	Protein	-0.018227	0.0123374	-1.47737	0.139989	765
AD-PRS	DOCK2		Omics in DLPFC	Protein	0.0297756	0.0180802	1.64686	0.0999984	765
AD-PRS without APOE/TOMM40	DOCK2		Omics in DLPFC	Protein	0.0278373	0.0177704	1.5665	0.117648	765
APOE/TOMM40 region	DOCK2		Omics in DLPFC	Protein	0.01149	0.0191996	0.598451	0.549717	765
AD-PRS	FBXO2		Omics in DLPFC	Protein	0.0252543	0.0138297	1.8261	0.0682261	765
AD-PRS without APOE/TOMM40	FBXO2		Omics in DLPFC	Protein	0.0133517	0.0135834	0.982945	0.325946	765
APOE/TOMM40 region	FBXO2		Omics in DLPFC	Protein	0.0274969	0.0146759	1.87361	0.0613666	765
AD-PRS	FCER1G		Omics in DLPFC	Protein	0.0119742	0.0182181	0.657268	0.511207	765
AD-PRS without APOE/TOMM40	FCER1G		Omics in DLPFC	Protein	0.0129409	0.017906	0.722715	0.470077	765
APOE/TOMM40 region	FCER1G		Omics in DLPFC	Protein	0.00159885	0.0193461	0.0826447	0.934156	765
AD-PRS	FYN		Omics in DLPFC	Protein	-0.0134839	0.00625336	-2.15627	0.0313746	765
AD-PRS without APOE/TOMM40	FYN		Omics in DLPFC	Protein	-0.0148312	0.00614169	-2.41483	0.0159769	765
APOE/TOMM40 region	FYN		Omics in DLPFC	Protein	-0.00135301	0.00663565	-0.203901	0.838486	765
AD-PRS	GSTP1		Omics in DLPFC	Protein	0.0177982	0.0109346	1.6277	0.104002	765
AD-PRS without APOE/TOMM40	GSTP1		Omics in DLPFC	Protein	0.00810866	0.0107381	0.755131	0.450404	765
APOE/TOMM40 region	GSTP1		Omics in DLPFC	Protein	0.02163	0.0116017	1.86438	0.0626522	765
AD-PRS	HSPB2		Omics in DLPFC	Protein	0.0307838	0.0138745	2.21874	0.0267981	765
AD-PRS without APOE/TOMM40	HSPB2		Omics in DLPFC	Protein	0.0266081	0.0136375	1.9511	0.0514112	765
APOE/TOMM40 region	HSPB2		Omics in DLPFC	Protein	0.0156371	0.0147343	1.06127	0.288902	765
AD-PRS	IGFBP5		Omics in DLPFC	Protein	0.0980067	0.0188558	5.1977	2.59282e-07	765
AD-PRS without APOE/TOMM40	IGFBP5		Omics in DLPFC	Protein	0.0675281	0.0185087	3.64845	0.000281804	765
APOE/TOMM40 region	IGFBP5		Omics in DLPFC	Protein	0.0795201	0.0199973	3.97654	7.65856e-05	765
AD-PRS	ITPK1		Omics in DLPFC	Protein	-0.0238067	0.0103761	-2.29437	0.02204	765
AD-PRS without APOE/TOMM40	ITPK1		Omics in DLPFC	Protein	-0.0133298	0.0101893	-1.30822	0.191195	765
APOE/TOMM40 region	ITPK1		Omics in DLPFC	Protein	-0.0246343	0.0110088	-2.23769	0.0255293	765
AD-PRS	KIF5B		Omics in DLPFC	Protein	0.00490305	0.0125095	0.391947	0.695206	765
AD-PRS without APOE/TOMM40	KIF5B		Omics in DLPFC	Protein	0.00168164	0.0122948	0.136776	0.891244	765
APOE/TOMM40 region	KIF5B		Omics in DLPFC	Protein	0.00691407	0.0132837	0.520495	0.60287	765
AD-PRS	MEF2C		Omics in DLPFC	Protein	-0.0191895	0.016835	-1.13985	0.254705	765
AD-PRS without APOE/TOMM40	MEF2C		Omics in DLPFC	Protein	-0.00910151	0.016541	-0.55024	0.582316	765
APOE/TOMM40 region	MEF2C		Omics in DLPFC	Protein	-0.0226998	0.0178713	-1.27018	0.204408	765
AD-PRS	PADI2		Omics in DLPFC	Protein	0.0263359	0.019694	1.33725	0.181539	765
AD-PRS without APOE/TOMM40	PADI2		Omics in DLPFC	Protein	0.00710741	0.0193313	0.367664	0.713226	765
APOE/TOMM40 region	PADI2		Omics in DLPFC	Protein	0.0404694	0.020886	1.93763	0.0530373	765
AD-PRS	PICALM		Omics in DLPFC	Protein	-0.0106452	0.0131611	-0.808842	0.418858	765
AD-PRS without APOE/TOMM40	PICALM		Omics in DLPFC	Protein	-0.0175923	0.0129226	-1.36135	0.173804	765
APOE/TOMM40 region	PICALM		Omics in DLPFC	Protein	0.00911264	0.013962	0.652676	0.514162	765
AD-PRS	PLXNB1		Omics in DLPFC	Protein	0.0195837	0.0143149	1.36807	0.171693	765
AD-PRS without APOE/TOMM40	PLXNB1		Omics in DLPFC	Protein	0.00243596	0.0140385	0.17352	0.862289	765
APOE/TOMM40 region	PLXNB1		Omics in DLPFC	Protein	0.0350239	0.0151675	2.30913	0.0212029	765
AD-PRS	PVALB		Omics in DLPFC	Protein	-0.0377333	0.0186011	-2.02856	0.0428504	765
AD-PRS without APOE/TOMM40	PVALB		Omics in DLPFC	Protein	-0.036845	0.0182798	-2.01561	0.0441913	765
APOE/TOMM40 region	PVALB		Omics in DLPFC	Protein	-0.0118475	0.01975	-0.599874	0.548768	765
AD-PRS	SASH1		Omics in DLPFC	Protein	0.00160118	0.0168553	0.0949954	0.924343	765
AD-PRS without APOE/TOMM40	SASH1		Omics in DLPFC	Protein	0.00238133	0.0165674	0.143735	0.885747	765
APOE/TOMM40 region	SASH1		Omics in DLPFC	Protein	-0.000912383	0.0178999	-0.0509715	0.959362	765
AD-PRS	SLC6A12		Omics in DLPFC	Protein	0.0128519	0.011858	1.08382	0.278788	765
AD-PRS without APOE/TOMM40	SLC6A12		Omics in DLPFC	Protein	0.00479922	0.0116486	0.412	0.680455	765
APOE/TOMM40 region	SLC6A12		Omics in DLPFC	Protein	0.0174463	0.0125855	1.38622	0.166084	765
AD-PRS	SNAP25		Omics in DLPFC	Protein	-0.0324142	0.00843734	-3.84176	0.00013231	765
AD-PRS without APOE/TOMM40	SNAP25		Omics in DLPFC	Protein	-0.0278216	0.00829313	-3.35478	0.000833577	765
APOE/TOMM40 region	SNAP25		Omics in DLPFC	Protein	-0.0168039	0.00896012	-1.87541	0.0611191	765
AD-PRS	SNAP29		Omics in DLPFC	Protein	-0.00232633	0.0052447	-0.443558	0.657488	765
AD-PRS without APOE/TOMM40	SNAP29		Omics in DLPFC	Protein	0.000823995	0.00515171	0.159946	0.872966	765
APOE/TOMM40 region	SNAP29		Omics in DLPFC	Protein	-0.00608702	0.00556604	-1.0936	0.274476	765
AD-PRS	SNAP47		Omics in DLPFC	Protein	-0.0214019	0.0106038	-2.01832	0.0439076	765
AD-PRS without APOE/TOMM40	SNAP47		Omics in DLPFC	Protein	-0.00269442	0.0103713	-0.259797	0.795091	765
APOE/TOMM40 region	SNAP47		Omics in DLPFC	Protein	-0.0382196	0.0112054	-3.41081	0.000681815	765
AD-PRS	SNCA		Omics in DLPFC	Protein	-0.00862345	0.00935024	-0.92227	0.356679	765
AD-PRS without APOE/TOMM40	SNCA		Omics in DLPFC	Protein	-0.00221178	0.00918433	-0.240821	0.809758	765
APOE/TOMM40 region	SNCA		Omics in DLPFC	Protein	-0.0134512	0.009923	-1.35555	0.175643	765
AD-PRS	STX12		Omics in DLPFC	Protein	-0.00316516	0.00343051	-0.92265	0.356482	765
AD-PRS without APOE/TOMM40	STX12		Omics in DLPFC	Protein	-0.00281688	0.00337193	-0.835391	0.403759	765
APOE/TOMM40 region	STX12		Omics in DLPFC	Protein	-0.00146752	0.00364312	-0.402818	0.687195	765
AD-PRS	STX16		Omics in DLPFC	Protein	-0.00322457	0.00816967	-0.3947	0.693174	765
AD-PRS without APOE/TOMM40	STX16		Omics in DLPFC	Protein	0.00349978	0.00801906	0.436433	0.662646	765
APOE/TOMM40 region	STX16		Omics in DLPFC	Protein	-0.012517	0.00866401	-1.44472	0.148948	765
AD-PRS	STX18		Omics in DLPFC	Protein	-0.00472545	0.0114203	-0.413777	0.679153	765
AD-PRS without APOE/TOMM40	STX18		Omics in DLPFC	Protein	-0.000190863	0.0112224	-0.0170073	0.986435	765
APOE/TOMM40 region	STX18		Omics in DLPFC	Protein	-0.009138	0.012125	-0.75365	0.451292	765
AD-PRS	STX1A		Omics in DLPFC	Protein	-0.0360726	0.00822921	-4.38349	1.33167e-05	765
AD-PRS without APOE/TOMM40	STX1A		Omics in DLPFC	Protein	-0.0239201	0.00807785	-2.96119	0.00315973	765
APOE/TOMM40 region	STX1A		Omics in DLPFC	Protein	-0.0308855	0.00872753	-3.53886	0.000426222	765
AD-PRS	STX1B		Omics in DLPFC	Protein	-0.0199256	0.00781511	-2.54962	0.0109786	765
AD-PRS without APOE/TOMM40	STX1B		Omics in DLPFC	Protein	-0.0130788	0.00767793	-1.70342	0.0888966	765
APOE/TOMM40 region	STX1B		Omics in DLPFC	Protein	-0.0172922	0.00829544	-2.08454	0.0374432	765
AD-PRS	STX4		Omics in DLPFC	Protein	0.0239767	0.0120634	1.98756	0.047218	765
AD-PRS without APOE/TOMM40	STX4		Omics in DLPFC	Protein	0.00411162	0.0118077	0.348215	0.727775	765
APOE/TOMM40 region	STX4		Omics in DLPFC	Protein	0.0409262	0.0127574	3.20804	0.00139231	765
AD-PRS	STX5		Omics in DLPFC	Protein	0.025687	0.0152057	1.6893	0.0915889	731
AD-PRS without APOE/TOMM40	STX5		Omics in DLPFC	Protein	0.0137243	0.0149703	0.916766	0.359569	731
APOE/TOMM40 region	STX5		Omics in DLPFC	Protein	0.0274978	0.0160354	1.71481	0.0868049	731
AD-PRS	STX7		Omics in DLPFC	Protein	0.00872599	0.00418241	2.08635	0.0372781	765
AD-PRS without APOE/TOMM40	STX7		Omics in DLPFC	Protein	0.00469317	0.00410724	1.14266	0.253539	765
APOE/TOMM40 region	STX7		Omics in DLPFC	Protein	0.00936274	0.00443757	2.10988	0.0351941	765
AD-PRS	STXBP1		Omics in DLPFC	Protein	-0.0180423	0.00702555	-2.56809	0.0104152	765
AD-PRS without APOE/TOMM40	STXBP1		Omics in DLPFC	Protein	-0.0100287	0.00689714	-1.45403	0.146349	765
APOE/TOMM40 region	STXBP1		Omics in DLPFC	Protein	-0.0187967	0.00745186	-2.52242	0.0118576	765
AD-PRS	STXBP3		Omics in DLPFC	Protein	-0.00440004	0.0127543	-0.344985	0.730201	765
AD-PRS without APOE/TOMM40	STXBP3		Omics in DLPFC	Protein	-0.00948909	0.0125303	-0.757293	0.449109	765
APOE/TOMM40 region	STXBP3		Omics in DLPFC	Protein	0.00760392	0.0135381	0.56167	0.574506	765
AD-PRS	STXBP5		Omics in DLPFC	Protein	-0.00130516	0.00832106	-0.156851	0.875404	765
AD-PRS without APOE/TOMM40	STXBP5		Omics in DLPFC	Protein	0.000538723	0.00817826	0.0658726	0.947497	765
APOE/TOMM40 region	STXBP5		Omics in DLPFC	Protein	-0.00354728	0.00883601	-0.401457	0.688196	765
AD-PRS	STXBP6		Omics in DLPFC	Protein	-0.00423935	0.0108955	-0.389091	0.697317	765
AD-PRS without APOE/TOMM40	STXBP6		Omics in DLPFC	Protein	-0.0130919	0.0106895	-1.22474	0.221051	765
APOE/TOMM40 region	STXBP6		Omics in DLPFC	Protein	0.0141603	0.0115493	1.22608	0.220548	765
AD-PRS	SV2B		Omics in DLPFC	Protein	-0.0147514	0.0138512	-1.06499	0.287217	765
AD-PRS without APOE/TOMM40	SV2B		Omics in DLPFC	Protein	-0.00437847	0.013604	-0.321853	0.747653	765
APOE/TOMM40 region	SV2B		Omics in DLPFC	Protein	-0.02198	0.0146981	-1.49543	0.135215	765
AD-PRS	SYN1		Omics in DLPFC	Protein	-0.0078733	0.0120888	-0.651287	0.515057	765
AD-PRS without APOE/TOMM40	SYN1		Omics in DLPFC	Protein	-0.00407519	0.0118813	-0.342993	0.731699	765
APOE/TOMM40 region	SYN1		Omics in DLPFC	Protein	-0.0087236	0.0128368	-0.679576	0.49698	765
AD-PRS	SYN2		Omics in DLPFC	Protein	0.00825181	0.0118388	0.697015	0.486005	765
AD-PRS without APOE/TOMM40	SYN2		Omics in DLPFC	Protein	0.00833976	0.0116363	0.716705	0.473776	765
APOE/TOMM40 region	SYN2		Omics in DLPFC	Protein	0.00210256	0.0125721	0.16724	0.867226	765
AD-PRS	SYN3		Omics in DLPFC	Protein	-0.0105055	0.00903722	-1.16247	0.245407	765
AD-PRS without APOE/TOMM40	SYN3		Omics in DLPFC	Protein	-0.00554969	0.00888026	-0.624947	0.532193	765
APOE/TOMM40 region	SYN3		Omics in DLPFC	Protein	-0.0114462	0.00959447	-1.193	0.233241	765
AD-PRS	SYT1		Omics in DLPFC	Protein	-0.0241815	0.0132037	-1.83142	0.0674281	765
AD-PRS without APOE/TOMM40	SYT1		Omics in DLPFC	Protein	-0.0163425	0.0129757	-1.25947	0.208246	765
APOE/TOMM40 region	SYT1		Omics in DLPFC	Protein	-0.020172	0.0140193	-1.43887	0.150597	765
AD-PRS	SYT11		Omics in DLPFC	Protein	-0.00178848	0.00802473	-0.222871	0.823695	765
AD-PRS without APOE/TOMM40	SYT11		Omics in DLPFC	Protein	-0.00351954	0.00788653	-0.446273	0.655527	765
APOE/TOMM40 region	SYT11		Omics in DLPFC	Protein	0.00250678	0.00852082	0.294194	0.76869	765
AD-PRS	SYT12		Omics in DLPFC	Protein	-0.0475793	0.0145326	-3.27397	0.00110827	765
AD-PRS without APOE/TOMM40	SYT12		Omics in DLPFC	Protein	-0.0359973	0.0142824	-2.5204	0.0119252	765
APOE/TOMM40 region	SYT12		Omics in DLPFC	Protein	-0.0330423	0.015431	-2.14128	0.0325676	765
AD-PRS	SYT2		Omics in DLPFC	Protein	-0.0115747	0.0254911	-0.454066	0.649911	765
AD-PRS without APOE/TOMM40	SYT2		Omics in DLPFC	Protein	-0.0125244	0.0250552	-0.499873	0.617309	765
APOE/TOMM40 region	SYT2		Omics in DLPFC	Protein	-0.00151906	0.0270704	-0.0561153	0.955265	765
AD-PRS	SYT7		Omics in DLPFC	Protein	-0.0241309	0.00948662	-2.54368	0.0111655	765
AD-PRS without APOE/TOMM40	SYT7		Omics in DLPFC	Protein	-0.0182184	0.00932379	-1.95397	0.0510702	765
APOE/TOMM40 region	SYT7		Omics in DLPFC	Protein	-0.0168245	0.0100737	-1.67015	0.0953005	765
AD-PRS	TARDBP		Omics in DLPFC	Protein	-0.00591983	0.00523935	-1.12988	0.258882	765
AD-PRS without APOE/TOMM40	TARDBP		Omics in DLPFC	Protein	-0.00836601	0.00514455	-1.62619	0.104323	765
APOE/TOMM40 region	TARDBP		Omics in DLPFC	Protein	0.00261537	0.00555831	0.470533	0.638109	765
AD-PRS	tau_AT8		Omics in DLPFC	Protein	-0.0105675	0.00900787	-1.17314	0.241104	765
AD-PRS without APOE/TOMM40	tau_AT8		Omics in DLPFC	Protein	-0.0131953	0.00884901	-1.49117	0.136332	765
APOE/TOMM40 region	tau_AT8		Omics in DLPFC	Protein	0.00165975	0.00956071	0.173601	0.862225	765
AD-PRS	tau_AT8_s202		Omics in DLPFC	Protein	-0.00844433	0.0157129	-0.537414	0.591138	765
AD-PRS without APOE/TOMM40	tau_AT8_s202		Omics in DLPFC	Protein	-0.000852733	0.0154389	-0.0552328	0.955967	765
APOE/TOMM40 region	tau_AT8_s202		Omics in DLPFC	Protein	-0.015444	0.0166806	-0.925866	0.354809	765
AD-PRS	TRIM28		Omics in DLPFC	Protein	-0.0103232	0.0100629	-1.02587	0.305279	765
AD-PRS without APOE/TOMM40	TRIM28		Omics in DLPFC	Protein	-0.00887854	0.00989107	-0.897633	0.369665	765
APOE/TOMM40 region	TRIM28		Omics in DLPFC	Protein	-0.00532051	0.0106866	-0.497868	0.61872	765
AD-PRS	UNC5C		Omics in DLPFC	Protein	-0.00765716	0.0164664	-0.465016	0.642052	765
AD-PRS without APOE/TOMM40	UNC5C		Omics in DLPFC	Protein	-0.00608759	0.0161853	-0.376118	0.706934	765
APOE/TOMM40 region	UNC5C		Omics in DLPFC	Protein	-0.00480816	0.0174871	-0.274955	0.783425	765
AD-PRS	VAMP1		Omics in DLPFC	Protein	-0.0119276	0.0152388	-0.782711	0.43404	765
AD-PRS without APOE/TOMM40	VAMP1		Omics in DLPFC	Protein	-0.00906728	0.0149786	-0.605349	0.545127	765
APOE/TOMM40 region	VAMP1		Omics in DLPFC	Protein	-0.00820862	0.0161833	-0.507229	0.612141	765
AD-PRS	VAMP5		Omics in DLPFC	Protein	0.0247686	0.0157922	1.56841	0.117201	765
AD-PRS without APOE/TOMM40	VAMP5		Omics in DLPFC	Protein	0.0141098	0.0155162	0.90936	0.363448	765
APOE/TOMM40 region	VAMP5		Omics in DLPFC	Protein	0.0252119	0.0167641	1.50392	0.133017	765
AD-PRS	VAPB		Omics in DLPFC	Protein	-0.0125245	0.00486038	-2.57685	0.0101573	765
AD-PRS without APOE/TOMM40	VAPB		Omics in DLPFC	Protein	-0.00811255	0.00477478	-1.69904	0.0897194	765
APOE/TOMM40 region	VAPB		Omics in DLPFC	Protein	-0.0110567	0.0051588	-2.14326	0.0324079	765
AD-PRS	VAT1		Omics in DLPFC	Protein	0.0201304	0.0160666	1.25293	0.210614	765
AD-PRS without APOE/TOMM40	VAT1		Omics in DLPFC	Protein	0.011205	0.0157878	0.709725	0.478092	765
APOE/TOMM40 region	VAT1		Omics in DLPFC	Protein	0.020945	0.0170576	1.2279	0.219862	765
AD-PRS	VGF		Omics in DLPFC	Protein	-0.105079	0.0201927	-5.2038	2.51196e-07	765
AD-PRS without APOE/TOMM40	VGF		Omics in DLPFC	Protein	-0.088645	0.0198479	-4.46622	9.16706e-06	765
APOE/TOMM40 region	VGF		Omics in DLPFC	Protein	-0.0571492	0.0214442	-2.66502	0.00786132	765
AD-PRS	VPS35		Omics in DLPFC	Protein	-0.00238548	0.0089987	-0.265092	0.791011	765
AD-PRS without APOE/TOMM40	VPS35		Omics in DLPFC	Protein	0.000929492	0.00884284	0.105112	0.916314	765
APOE/TOMM40 region	VPS35		Omics in DLPFC	Protein	-0.00638809	0.00955404	-0.668627	0.503936	765
AD-PRS	VSNL1		Omics in DLPFC	Protein	-0.0112012	0.00542626	-2.06425	0.0393311	765
AD-PRS without APOE/TOMM40	VSNL1		Omics in DLPFC	Protein	-0.007371	0.00533195	-1.38242	0.167247	765
APOE/TOMM40 region	VSNL1		Omics in DLPFC	Protein	-0.00968836	0.00576078	-1.68178	0.0930212	765
