# Supplementary material for: The Molecular and Neuropathological Consequences of Genetic Risk for Alzheimer's Dementia
Source: Front Neurosci. 2018 Oct 8;12:699. doi: 10.3389/fnins.2018.00699 (PMC6187226; doi:10.3389/fnins.2018.00699)
Supplement: Supplementary file 6 [file Table_6.xlsx]

## Sheet: TableS6
Supplementary Table6: Gene ontology enrichment for SNP groups
SNP_group	GeneSet	p.value	fdr	fold.enrich	estimate	statistic	parameter	conf.low	conf.high
s1	GO_RESPONSE_TO_UV_C	2.44013e-05	0.0252171	24.6938	0.0235294	4	170	0.00807615	1
s1	GO_ANTIGEN_RECEPTOR_MEDIATED_SIGNALING_PATHWAY	3.49978e-05	0.0331331	4.58495	0.0647059	11	170	0.0367076	1
s1	GO_REGULATION_OF_MONOCYTE_DIFFERENTIATION	4.71389e-05	0.0398458	20.8236	0.0235294	4	170	0.00807615	1
s3	GO_REGULATION_OF_PROTEIN_BINDING	1.58921e-05	0.0223987	5.49548	0.0925926	10	108	0.0510978	1
s3	GO_PROTEIN_LIPID_COMPLEX_ASSEMBLY	1.99396e-05	0.0248384	25.8869	0.037037	4	108	0.0127482	1
s3	GO_REGULATION_OF_NITRIC_OXIDE_BIOSYNTHETIC_PROCESS	2.45054e-05	0.0252171	10.6469	0.0555556	6	108	0.0244681	1
s3	GO_REGULATION_OF_NITRIC_OXIDE_SYNTHASE_ACTIVITY	6.76287e-05	0.0485041	12.0325	0.0462963	5	108	0.0184168	1
s3	GO_REGULATION_OF_AMYLOID_PRECURSOR_PROTEIN_CATABOLIC_PROCESS	6.23743e-07	0.00442046	32.004	0.0462963	5	108	0.0184168	1
s3	GO_NEGATIVE_REGULATION_OF_MUSCLE_CELL_APOPTOTIC_PROCESS	2.84602e-05	0.0280665	14.4654	0.0462963	5	108	0.0184168	1
s3	GO_MAINTENANCE_OF_LOCATION_IN_CELL	6.56472e-05	0.0485041	8.90148	0.0555556	6	108	0.0244681	1
s3	GO_REGULATION_OF_REACTIVE_OXYGEN_SPECIES_METABOLIC_PROCESS	6.70971e-05	0.0485041	5.9527	0.0740741	8	108	0.0373903	1
s3	GO_REGULATION_OF_INCLUSION_BODY_ASSEMBLY	1.99289e-06	0.00589598	46.6524	0.037037	4	108	0.0127482	1
s3	GO_IMMUNE_RESPONSE	4.55337e-05	0.0398458	2.78459	0.175926	19	108	0.118376	1
s3	GO_REGULATION_OF_REACTIVE_OXYGEN_SPECIES_BIOSYNTHETIC_PROCESS	4.48602e-05	0.0398458	9.54238	0.0555556	6	108	0.0244681	1
s3	GO_LIPID_LOCALIZATION	1.69985e-05	0.0223987	4.89786	0.101852	11	108	0.0581753	1
s3	GO_B_CELL_ACTIVATION_INVOLVED_IN_IMMUNE_RESPONSE	2.3696e-05	0.0252171	15.0365	0.0462963	5	108	0.0184168	1
s3	GO_BLOOD_MICROPARTICLE	3.61792e-06	0.00951433	11.2093	0.0648148	7	108	0.0308121	1
s3	GO_PROTEIN_LIPID_COMPLEX	1.05814e-06	0.00500881	18.5653	0.0555556	6	108	0.0244681	1
s2	GO_NEGATIVE_REGULATION_OF_GLYCOPROTEIN_BIOSYNTHETIC_PROCESS	1.67284e-05	0.0223987	63.2419	0.0267857	3	112	0.00733976	1
s2	GO_ADAPTIVE_IMMUNE_RESPONSE_BASED_ON_SOMATIC_RECOMBINATION_OF_IMMUNE_RECEPTORS_BUILT_FROM_IMMUNOGLOBULIN_SUPERFAMILY_DOMAINS	1.8683e-06	0.00589598	8.18838	0.0803571	9	112	0.0425604	1
s2	GO_PROTEIN_LIPID_COMPLEX_ASSEMBLY	2.30035e-05	0.0252171	24.9624	0.0357143	4	112	0.0122895	1
s2	GO_LEUKOCYTE_MEDIATED_IMMUNITY	1.70347e-05	0.0223987	7.24805	0.0714286	8	112	0.0360361	1
s2	GO_B_CELL_MEDIATED_IMMUNITY	3.04255e-08	0.000422125	17.0654	0.0714286	8	112	0.0360361	1
s2	GO_REGULATION_OF_AMYLOID_PRECURSOR_PROTEIN_CATABOLIC_PROCESS	7.47078e-07	0.00442046	30.861	0.0446429	5	112	0.0177529	1
s2	GO_COMPLEMENT_ACTIVATION	1.51395e-05	0.0223987	16.5344	0.0446429	5	112	0.0177529	1
s2	GO_LYMPHOCYTE_MEDIATED_IMMUNITY	1.90768e-06	0.00589598	9.81698	0.0714286	8	112	0.0360361	1
s2	GO_HUMORAL_IMMUNE_RESPONSE	1.056e-05	0.0208279	7.7514	0.0714286	8	112	0.0360361	1
s2	GO_INNATE_IMMUNE_RESPONSE	6.41224e-06	0.0146785	4.21231	0.125	14	112	0.0771778	1
s2	GO_ADAPTIVE_IMMUNE_RESPONSE	6.82202e-06	0.0146785	5.41462	0.0982143	11	112	0.0560598	1
s2	GO_NEGATIVE_REGULATION_OF_GLYCOPROTEIN_METABOLIC_PROCESS	5.95098e-05	0.0485041	41.1731	0.0267857	3	112	0.00733976	1
s2	GO_HUMORAL_IMMUNE_RESPONSE_MEDIATED_BY_CIRCULATING_IMMUNOGLOBULIN	3.56705e-08	0.000422125	22.5144	0.0625	7	112	0.0296978	1
s2	GO_CLATHRIN_COATED_ENDOCYTIC_VESICLE	1.2152e-05	0.0221241	9.2953	0.0625	7	112	0.0296978	1
s4	GO_PHOSPHATIDYLINOSITOL_BIOSYNTHETIC_PROCESS	6.6226e-05	0.0485041	8.77365	0.0895522	6	67	0.039721	1
