# Supplementary material for: The Molecular and Neuropathological Consequences of Genetic Risk for Alzheimer's Dementia
Source: Front Neurosci. 2018 Oct 8;12:699. doi: 10.3389/fnins.2018.00699 (PMC6187226; doi:10.3389/fnins.2018.00699)
Supplement: Supplementary file 7 [file Table_7.xlsx]

## Sheet: TableS7
Supplementary Table7: LD score regression for histone coacetylation modules
SNP used	Module	Prop._SNPs	Prop._h2	Prop._h2_std_error	Enrichment	Enrichment_std_error	Enrichment_p	Coefficient	Coefficient_std_error	Coefficient_z.score
All SNPs under histion peaks	m113	0.000425708	0.0114503	0.0136067	26.8971	31.9625	0.4205	2.1103e-07	2.61429e-07	0.807218
All SNPs under histion peaks	m116	0.000529646	0.0131783	0.0108912	24.8814	20.5631	0.237623	1.95384e-07	1.64952e-07	1.18449
All SNPs under histion peaks	m117	0.000289542	-0.00875273	0.0110226	-30.2296	38.0692	0.403909	-2.53219e-07	3.02736e-07	-0.836435
All SNPs under histion peaks	m121	4.87632e-05	-0.00495994	0.00417142	-101.715	85.5443	0.208309	-8.3443e-07	6.61037e-07	-1.2623
All SNPs under histion peaks	m215	0.000369521	0.0364264	0.0210684	98.5774	57.0155	0.0564089	8.01585e-07	4.17711e-07	1.91899
All SNPs under histion peaks	m234	0.000317214	0.00834448	0.0115023	26.3055	36.2603	0.480312	2.06857e-07	2.92532e-07	0.707124
All SNPs under histion peaks	m3	5.14629e-05	-0.00242861	0.00550793	-47.1915	107.027	0.645973	-3.91546e-07	8.51075e-07	-0.46006
All SNPs under histion peaks	m437	3.67833e-05	0.00528134	0.00678677	143.58	184.507	0.439353	1.15929e-06	1.49618e-06	0.774833
hQTLs	m113	0.000302197	-0.00096569	0.00309615	-3.19557	10.2455	0.681949	-3.41481e-08	8.3206e-08	-0.410404
hQTLs	m116	0.000194547	0.00324749	0.00663509	16.6926	34.1054	0.643862	1.27513e-07	2.754e-07	0.463008
hQTLs	m117	0.000362434	0.00526298	0.00405722	14.5212	11.1944	0.215869	1.09599e-07	8.8278e-08	1.24152
hQTLs	m121	1.29923e-05	0.00146539	0.00168904	112.789	130.003	0.386506	9.08945e-07	1.04733e-06	0.867869
hQTLs	m215	0.000586677	0.00190657	0.0026818	3.24978	4.57117	0.620124	1.82546e-08	3.67704e-08	0.496448
hQTLs	m234	0.000626666	-0.000980721	0.00417192	-1.56498	6.65733	0.699469	-2.08733e-08	5.39931e-08	-0.386593
hQTLs	m3	7.25543e-06	0.000591138	0.0192824	81.4753	2657.65	0.9762	6.54019e-07	2.18947e-05	0.0298711
hQTLs	m437	1.90666e-05	0.004135	0.00726935	216.872	381.261	0.577228	1.75064e-06	3.13536e-06	0.558353
